# Supplementary material for: Recognition of Protein Pupylation Sites by Adopting Resampling Approach
Source: Molecules. 2018 Nov 27;23(12):3097. doi: 10.3390/molecules23123097 (PMC6321382; doi:10.3390/molecules23123097)
Supplement: Supplementary file 1 [file molecules-23-03097-s001.zip]

Archive with 173 entries (147 files):
- molecules-379758 proof supple/
- molecules-379758 proof supple/Supplement/
- molecules-379758 proof supple/Supplement/PredictorPup/
- molecules-379758 proof supple/Supplement/PredictorPup/bin/
- molecules-379758 proof supple/Supplement/PredictorPup/bin/Data_preprocessing.m
- molecules-379758 proof supple/Supplement/PredictorPup/bin/index.mat
- molecules-379758 proof supple/Supplement/PredictorPup/bin/JN320+TOP+ANBPB+PC.txt
- molecules-379758 proof supple/Supplement/PredictorPup/bin/JP320+TOP+ANBPB+PC.txt
- molecules-379758 proof supple/Supplement/PredictorPup/bin/NPe.mat
- molecules-379758 proof supple/Supplement/PredictorPup/bin/PC-PseAAC.txt
- molecules-379758 proof supple/Supplement/PredictorPup/bin/PPe.mat
- molecules-379758 proof supple/Supplement/PredictorPup/bin/PredictorPup.m
- molecules-379758 proof supple/Supplement/PredictorPup/bin/testPup.m
- molecules-379758 proof supple/Supplement/PredictorPup/bin/TOP-n-gram.txt
- molecules-379758 proof supple/Supplement/PredictorPup/libsvm-3.11/
- molecules-379758 proof supple/Supplement/PredictorPup/libsvm-3.11/COPYRIGHT
- molecules-379758 proof supple/Supplement/PredictorPup/libsvm-3.11/FAQ.html
- molecules-379758 proof supple/Supplement/PredictorPup/libsvm-3.11/heart_scale
- molecules-379758 proof supple/Supplement/PredictorPup/libsvm-3.11/java/
- molecules-379758 proof supple/Supplement/PredictorPup/libsvm-3.11/java/libsvm/
- molecules-379758 proof supple/Supplement/PredictorPup/libsvm-3.11/java/libsvm.jar
- molecules-379758 proof supple/Supplement/PredictorPup/libsvm-3.11/java/libsvm/svm.java
- molecules-379758 proof supple/Supplement/PredictorPup/libsvm-3.11/java/libsvm/svm.m4
- molecules-379758 proof supple/Supplement/PredictorPup/libsvm-3.11/java/libsvm/svm_model.java
- molecules-379758 proof supple/Supplement/PredictorPup/libsvm-3.11/java/libsvm/svm_node.java
- molecules-379758 proof supple/Supplement/PredictorPup/libsvm-3.11/java/libsvm/svm_parameter.java
- molecules-379758 proof supple/Supplement/PredictorPup/libsvm-3.11/java/libsvm/svm_print_interface.java
- molecules-379758 proof supple/Supplement/PredictorPup/libsvm-3.11/java/libsvm/svm_problem.java
- molecules-379758 proof supple/Supplement/PredictorPup/libsvm-3.11/java/Makefile
- molecules-379758 proof supple/Supplement/PredictorPup/libsvm-3.11/java/svm_predict.java
- molecules-379758 proof supple/Supplement/PredictorPup/libsvm-3.11/java/svm_scale.java
- molecules-379758 proof supple/Supplement/PredictorPup/libsvm-3.11/java/svm_toy.java
- molecules-379758 proof supple/Supplement/PredictorPup/libsvm-3.11/java/svm_train.java
- molecules-379758 proof supple/Supplement/PredictorPup/libsvm-3.11/java/test_applet.html
- molecules-379758 proof supple/Supplement/PredictorPup/libsvm-3.11/libsvm-3.11/
- molecules-379758 proof supple/Supplement/PredictorPup/libsvm-3.11/libsvm-3.11/COPYRIGHT
- molecules-379758 proof supple/Supplement/PredictorPup/libsvm-3.11/libsvm-3.11/FAQ.html
- molecules-379758 proof supple/Supplement/PredictorPup/libsvm-3.11/libsvm-3.11/heart_scale
- molecules-379758 proof supple/Supplement/PredictorPup/libsvm-3.11/libsvm-3.11/java/
- molecules-379758 proof supple/Supplement/PredictorPup/libsvm-3.11/libsvm-3.11/java/libsvm/
- molecules-379758 proof supple/Supplement/PredictorPup/libsvm-3.11/libsvm-3.11/java/libsvm.jar
- molecules-379758 proof supple/Supplement/PredictorPup/libsvm-3.11/libsvm-3.11/java/libsvm/svm.java
- molecules-379758 proof supple/Supplement/PredictorPup/libsvm-3.11/libsvm-3.11/java/libsvm/svm.m4
- molecules-379758 proof supple/Supplement/PredictorPup/libsvm-3.11/libsvm-3.11/java/libsvm/svm_model.java
- molecules-379758 proof supple/Supplement/PredictorPup/libsvm-3.11/libsvm-3.11/java/libsvm/svm_node.java
- molecules-379758 proof supple/Supplement/PredictorPup/libsvm-3.11/libsvm-3.11/java/libsvm/svm_parameter.java
- molecules-379758 proof supple/Supplement/PredictorPup/libsvm-3.11/libsvm-3.11/java/libsvm/svm_print_interface.java
- molecules-379758 proof supple/Supplement/PredictorPup/libsvm-3.11/libsvm-3.11/java/libsvm/svm_problem.java
- molecules-379758 proof supple/Supplement/PredictorPup/libsvm-3.11/libsvm-3.11/java/Makefile
- molecules-379758 proof supple/Supplement/PredictorPup/libsvm-3.11/libsvm-3.11/java/svm_predict.java
- molecules-379758 proof supple/Supplement/PredictorPup/libsvm-3.11/libsvm-3.11/java/svm_scale.java
- molecules-379758 proof supple/Supplement/PredictorPup/libsvm-3.11/libsvm-3.11/java/svm_toy.java
- molecules-379758 proof supple/Supplement/PredictorPup/libsvm-3.11/libsvm-3.11/java/svm_train.java
- molecules-379758 proof supple/Supplement/PredictorPup/libsvm-3.11/libsvm-3.11/java/test_applet.html
- molecules-379758 proof supple/Supplement/PredictorPup/libsvm-3.11/libsvm-3.11/Makefile
- molecules-379758 proof supple/Supplement/PredictorPup/libsvm-3.11/libsvm-3.11/Makefile.win
- molecules-379758 proof supple/Supplement/PredictorPup/libsvm-3.11/libsvm-3.11/matlab/
- molecules-379758 proof supple/Supplement/PredictorPup/libsvm-3.11/libsvm-3.11/matlab/libsvmread.c
- molecules-379758 proof supple/Supplement/PredictorPup/libsvm-3.11/libsvm-3.11/matlab/libsvmwrite.c
- molecules-379758 proof supple/Supplement/PredictorPup/libsvm-3.11/libsvm-3.11/matlab/make.m
- molecules-379758 proof supple/Supplement/PredictorPup/libsvm-3.11/libsvm-3.11/matlab/Makefile
- molecules-379758 proof supple/Supplement/PredictorPup/libsvm-3.11/libsvm-3.11/matlab/README
- molecules-379758 proof supple/Supplement/PredictorPup/libsvm-3.11/libsvm-3.11/matlab/svmpredict.c
- molecules-379758 proof supple/Supplement/PredictorPup/libsvm-3.11/libsvm-3.11/matlab/svmtrain.c
- molecules-379758 proof supple/Supplement/PredictorPup/libsvm-3.11/libsvm-3.11/matlab/svm_model_matlab.c
- molecules-379758 proof supple/Supplement/PredictorPup/libsvm-3.11/libsvm-3.11/matlab/svm_model_matlab.h
- molecules-379758 proof supple/Supplement/PredictorPup/libsvm-3.11/libsvm-3.11/python/
- molecules-379758 proof supple/Supplement/PredictorPup/libsvm-3.11/libsvm-3.11/python/Makefile
- molecules-379758 proof supple/Supplement/PredictorPup/libsvm-3.11/libsvm-3.11/python/README
- molecules-379758 proof supple/Supplement/PredictorPup/libsvm-3.11/libsvm-3.11/python/svm.py
- molecules-379758 proof supple/Supplement/PredictorPup/libsvm-3.11/libsvm-3.11/python/svmutil.py
- molecules-379758 proof supple/Supplement/PredictorPup/libsvm-3.11/libsvm-3.11/README
- molecules-379758 proof supple/Supplement/PredictorPup/libsvm-3.11/libsvm-3.11/svm-predict.c
- molecules-379758 proof supple/Supplement/PredictorPup/libsvm-3.11/libsvm-3.11/svm-scale.c
- molecules-379758 proof supple/Supplement/PredictorPup/libsvm-3.11/libsvm-3.11/svm-toy/
- molecules-379758 proof supple/Supplement/PredictorPup/libsvm-3.11/libsvm-3.11/svm-toy/gtk/
- molecules-379758 proof supple/Supplement/PredictorPup/libsvm-3.11/libsvm-3.11/svm-toy/gtk/callbacks.cpp
- molecules-379758 proof supple/Supplement/PredictorPup/libsvm-3.11/libsvm-3.11/svm-toy/gtk/callbacks.h
- molecules-379758 proof supple/Supplement/PredictorPup/libsvm-3.11/libsvm-3.11/svm-toy/gtk/interface.c
- molecules-379758 proof supple/Supplement/PredictorPup/libsvm-3.11/libsvm-3.11/svm-toy/gtk/interface.h
- molecules-379758 proof supple/Supplement/PredictorPup/libsvm-3.11/libsvm-3.11/svm-toy/gtk/main.c
- molecules-379758 proof supple/Supplement/PredictorPup/libsvm-3.11/libsvm-3.11/svm-toy/gtk/Makefile
- molecules-379758 proof supple/Supplement/PredictorPup/libsvm-3.11/libsvm-3.11/svm-toy/gtk/svm-toy.glade
- molecules-379758 proof supple/Supplement/PredictorPup/libsvm-3.11/libsvm-3.11/svm-toy/qt/
- molecules-379758 proof supple/Supplement/PredictorPup/libsvm-3.11/libsvm-3.11/svm-toy/qt/Makefile
- molecules-379758 proof supple/Supplement/PredictorPup/libsvm-3.11/libsvm-3.11/svm-toy/qt/svm-toy.cpp
- molecules-379758 proof supple/Supplement/PredictorPup/libsvm-3.11/libsvm-3.11/svm-toy/windows/
- molecules-379758 proof supple/Supplement/PredictorPup/libsvm-3.11/libsvm-3.11/svm-toy/windows/svm-toy.cpp
- molecules-379758 proof supple/Supplement/PredictorPup/libsvm-3.11/libsvm-3.11/svm-train.c
- molecules-379758 proof supple/Supplement/PredictorPup/libsvm-3.11/libsvm-3.11/svm.cpp
- molecules-379758 proof supple/Supplement/PredictorPup/libsvm-3.11/libsvm-3.11/svm.def
- molecules-379758 proof supple/Supplement/PredictorPup/libsvm-3.11/libsvm-3.11/svm.h
- molecules-379758 proof supple/Supplement/PredictorPup/libsvm-3.11/libsvm-3.11/tools/
- molecules-379758 proof supple/Supplement/PredictorPup/libsvm-3.11/libsvm-3.11/tools/checkdata.py
- molecules-379758 proof supple/Supplement/PredictorPup/libsvm-3.11/libsvm-3.11/tools/easy.py
- molecules-379758 proof supple/Supplement/PredictorPup/libsvm-3.11/libsvm-3.11/tools/grid.py
- molecules-379758 proof supple/Supplement/PredictorPup/libsvm-3.11/libsvm-3.11/tools/README
- molecules-379758 proof supple/Supplement/PredictorPup/libsvm-3.11/libsvm-3.11/tools/subset.py
- molecules-379758 proof supple/Supplement/PredictorPup/libsvm-3.11/libsvm-3.11/windows/
- molecules-379758 proof supple/Supplement/PredictorPup/libsvm-3.11/libsvm-3.11/windows/libsvm.dll
- molecules-379758 proof supple/Supplement/PredictorPup/libsvm-3.11/libsvm-3.11/windows/libsvmread.mexw32
- molecules-379758 proof supple/Supplement/PredictorPup/libsvm-3.11/libsvm-3.11/windows/libsvmread.mexw64
- molecules-379758 proof supple/Supplement/PredictorPup/libsvm-3.11/libsvm-3.11/windows/libsvmwrite.mexw32
- molecules-379758 proof supple/Supplement/PredictorPup/libsvm-3.11/libsvm-3.11/windows/libsvmwrite.mexw64
- molecules-379758 proof supple/Supplement/PredictorPup/libsvm-3.11/libsvm-3.11/windows/svm-predict.exe
- molecules-379758 proof supple/Supplement/PredictorPup/libsvm-3.11/libsvm-3.11/windows/svm-scale.exe
- molecules-379758 proof supple/Supplement/PredictorPup/libsvm-3.11/libsvm-3.11/windows/svm-toy.exe
- molecules-379758 proof supple/Supplement/PredictorPup/libsvm-3.11/libsvm-3.11/windows/svm-train.exe
- molecules-379758 proof supple/Supplement/PredictorPup/libsvm-3.11/libsvm-3.11/windows/svmpredict.mexw32
- molecules-379758 proof supple/Supplement/PredictorPup/libsvm-3.11/libsvm-3.11/windows/svmpredict.mexw64
- molecules-379758 proof supple/Supplement/PredictorPup/libsvm-3.11/libsvm-3.11/windows/svmtrain.mexw32
- molecules-379758 proof supple/Supplement/PredictorPup/libsvm-3.11/libsvm-3.11/windows/svmtrain.mexw64
- molecules-379758 proof supple/Supplement/PredictorPup/libsvm-3.11/Makefile
- molecules-379758 proof supple/Supplement/PredictorPup/libsvm-3.11/Makefile.win
- molecules-379758 proof supple/Supplement/PredictorPup/libsvm-3.11/matlab/
- molecules-379758 proof supple/Supplement/PredictorPup/libsvm-3.11/matlab/libsvmread.c
- molecules-379758 proof supple/Supplement/PredictorPup/libsvm-3.11/matlab/libsvmwrite.c
- molecules-379758 proof supple/Supplement/PredictorPup/libsvm-3.11/matlab/make.m
- molecules-379758 proof supple/Supplement/PredictorPup/libsvm-3.11/matlab/Makefile
- molecules-379758 proof supple/Supplement/PredictorPup/libsvm-3.11/matlab/README
- molecules-379758 proof supple/Supplement/PredictorPup/libsvm-3.11/matlab/svmpredict.c
- molecules-379758 proof supple/Supplement/PredictorPup/libsvm-3.11/matlab/svmtrain.c
- molecules-379758 proof supple/Supplement/PredictorPup/libsvm-3.11/matlab/svm_model_matlab.c
- molecules-379758 proof supple/Supplement/PredictorPup/libsvm-3.11/matlab/svm_model_matlab.h
- molecules-379758 proof supple/Supplement/PredictorPup/libsvm-3.11/python/
- molecules-379758 proof supple/Supplement/PredictorPup/libsvm-3.11/python/Makefile
- molecules-379758 proof supple/Supplement/PredictorPup/libsvm-3.11/python/README
- molecules-379758 proof supple/Supplement/PredictorPup/libsvm-3.11/python/svm.py
- molecules-379758 proof supple/Supplement/PredictorPup/libsvm-3.11/python/svmutil.py
- molecules-379758 proof supple/Supplement/PredictorPup/libsvm-3.11/README
- molecules-379758 proof supple/Supplement/PredictorPup/libsvm-3.11/svm-predict.c
- molecules-379758 proof supple/Supplement/PredictorPup/libsvm-3.11/svm-scale.c
- molecules-379758 proof supple/Supplement/PredictorPup/libsvm-3.11/svm-toy/
- molecules-379758 proof supple/Supplement/PredictorPup/libsvm-3.11/svm-toy/gtk/
- molecules-379758 proof supple/Supplement/PredictorPup/libsvm-3.11/svm-toy/gtk/callbacks.cpp
- molecules-379758 proof supple/Supplement/PredictorPup/libsvm-3.11/svm-toy/gtk/callbacks.h
- molecules-379758 proof supple/Supplement/PredictorPup/libsvm-3.11/svm-toy/gtk/interface.c
- molecules-379758 proof supple/Supplement/PredictorPup/libsvm-3.11/svm-toy/gtk/interface.h
- molecules-379758 proof supple/Supplement/PredictorPup/libsvm-3.11/svm-toy/gtk/main.c
- molecules-379758 proof supple/Supplement/PredictorPup/libsvm-3.11/svm-toy/gtk/Makefile
- molecules-379758 proof supple/Supplement/PredictorPup/libsvm-3.11/svm-toy/gtk/svm-toy.glade
- molecules-379758 proof supple/Supplement/PredictorPup/libsvm-3.11/svm-toy/qt/
- molecules-379758 proof supple/Supplement/PredictorPup/libsvm-3.11/svm-toy/qt/Makefile
- molecules-379758 proof supple/Supplement/PredictorPup/libsvm-3.11/svm-toy/qt/svm-toy.cpp
- molecules-379758 proof supple/Supplement/PredictorPup/libsvm-3.11/svm-toy/windows/
- molecules-379758 proof supple/Supplement/PredictorPup/libsvm-3.11/svm-toy/windows/svm-toy.cpp
- molecules-379758 proof supple/Supplement/PredictorPup/libsvm-3.11/svm-train.c
- molecules-379758 proof supple/Supplement/PredictorPup/libsvm-3.11/svm.cpp
- molecules-379758 proof supple/Supplement/PredictorPup/libsvm-3.11/svm.def
- molecules-379758 proof supple/Supplement/PredictorPup/libsvm-3.11/svm.h
- molecules-379758 proof supple/Supplement/PredictorPup/libsvm-3.11/tools/
- molecules-379758 proof supple/Supplement/PredictorPup/libsvm-3.11/tools/checkdata.py
- molecules-379758 proof supple/Supplement/PredictorPup/libsvm-3.11/tools/easy.py
- molecules-379758 proof supple/Supplement/PredictorPup/libsvm-3.11/tools/grid.py
- molecules-379758 proof supple/Supplement/PredictorPup/libsvm-3.11/tools/README
- molecules-379758 proof supple/Supplement/PredictorPup/libsvm-3.11/tools/subset.py
- molecules-379758 proof supple/Supplement/PredictorPup/libsvm-3.11/windows/
- molecules-379758 proof supple/Supplement/PredictorPup/libsvm-3.11/windows/libsvm.dll
- molecules-379758 proof supple/Supplement/PredictorPup/libsvm-3.11/windows/libsvmread.mexw32
- molecules-379758 proof supple/Supplement/PredictorPup/libsvm-3.11/windows/libsvmread.mexw64
- molecules-379758 proof supple/Supplement/PredictorPup/libsvm-3.11/windows/libsvmwrite.mexw32
- molecules-379758 proof supple/Supplement/PredictorPup/libsvm-3.11/windows/libsvmwrite.mexw64
- molecules-379758 proof supple/Supplement/PredictorPup/libsvm-3.11/windows/svm-predict.exe
- molecules-379758 proof supple/Supplement/PredictorPup/libsvm-3.11/windows/svm-scale.exe
- molecules-379758 proof supple/Supplement/PredictorPup/libsvm-3.11/windows/svm-toy.exe
- molecules-379758 proof supple/Supplement/PredictorPup/libsvm-3.11/windows/svm-train.exe
- molecules-379758 proof supple/Supplement/PredictorPup/libsvm-3.11/windows/svmpredict.mexw32
- molecules-379758 proof supple/Supplement/PredictorPup/libsvm-3.11/windows/svmpredict.mexw64
- molecules-379758 proof supple/Supplement/PredictorPup/libsvm-3.11/windows/svmtrain.mexw32
- molecules-379758 proof supple/Supplement/PredictorPup/libsvm-3.11/windows/svmtrain.mexw64
- molecules-379758 proof supple/Supplement/PredictorPup/README.txt
- molecules-379758 proof supple/Supplement/Supplementary Tables.pdf
- molecules-379758 proof supple/Supplement/training&testdataset.xlsx
