# Supplementary material for: Recognition of Protein Pupylation Sites by Adopting Resampling Approach
Source: Molecules. 2018 Nov 27;23(12):3097. doi: 10.3390/molecules23123097 (PMC6321382; doi:10.3390/molecules23123097)
Supplement: Supplementary file 1 [file molecules-23-03097-s001.zip › molecules-379758 proof supple/Supplement/PredictorPup/bin/Data_preprocessing.m]

function [PPT_Test_AAPC,PPT_ANBPB] = Data_preprocessingOur()
clear;
clc;
[Header,Sequence]=fastaread('TestPeptide.txt');
AA='ACDEFGHIKLMNPQRSTVWYX';
Np=length(Sequence);
PPT=zeros(Np,21*21);%¼ÇÂ¼Ã¿Á½¸ö°±»ùËáÔÚÃ¿¸öÎ»ÖÃ³öÏÖµÄ´ÎÊý/M
M=(length(Sequence{1,1}));
for m=1:Np
    
    for k=1:M-1
        s=Sequence{1,m}(k);
        t=Sequence{1,m}(k+1);
        i=strfind(AA,s);
        j=strfind(AA,t);
        PPT(m,j+(i-1)*21)=PPT(m,j+(i-1)*21)+1;
    end
    PPT(m,:)=PPT(m,:)/(M-1);
end

for l=21:-1:1
    PPT(:,21*l)=[];
end

load index.mat
PPT_Test_AAPC=zeros(Np,320);
for k=1:320
    r=index(k);
    PPT_Test_AAPC(:,k)= PPT(:,r);
end

load PPe.mat
load NPe.mat

PPT_ANBPB=zeros(Np,2*(M-1));
x=(M+1)/2;

for i=1:Np
   Sequence{1,i}(x)='';
end
for m=1:Np
    for j=1:M-1
        t=Sequence{1,m}(j);
        k=strfind(AA,t);
        PPT_ANBPB(m,j)=PPe(k,j);
        PPT_ANBPB(m,(M-1)+j)=NPe(k,j);
    end
end
