# Supplementary material for: Recognition of Protein Pupylation Sites by Adopting Resampling Approach
Source: Molecules. 2018 Nov 27;23(12):3097. doi: 10.3390/molecules23123097 (PMC6321382; doi:10.3390/molecules23123097)
Supplement: Supplementary file 1 [file molecules-23-03097-s001.zip › molecules-379758 proof supple/Supplement/PredictorPup/bin/PC-PseAAC.txt]

0	0.016	0	0	0.005	0.005	0.021	0	0.016	0.01	0.01	0.005	0	0.005	0.01	0	0	0.005	0	0	0	0.059	0.07	0.072	0.09	0.076	0.097	0.102	0.117	0.107	0.1
0	0.005	0	0.005	0.005	0.005	0.015	0	0.015	0.01	0	0.005	0	0.005	0.015	0	0.005	0.01	0	0	0.005	0.085	0.087	0.088	0.109	0.062	0.102	0.101	0.104	0.095	0.066
0	0.013	0	0.004	0.004	0	0.013	0	0	0.013	0.008	0.004	0	0	0.004	0.004	0.013	0.004	0.004	0	0	0.106	0.118	0.077	0.066	0.115	0.096	0.058	0.081	0.117	0.078
0	0.019	0	0.009	0.005	0	0.014	0	0.005	0.019	0.005	0.005	0	0	0.005	0	0.009	0	0.005	0	0	0.097	0.13	0.063	0.068	0.137	0.085	0.047	0.112	0.109	0.053
0	0.009	0	0.009	0.005	0	0.014	0	0.005	0.019	0.009	0.005	0	0	0.005	0	0.009	0.005	0.005	0	0	0.096	0.135	0.06	0.075	0.134	0.08	0.041	0.12	0.113	0.046
0	0.014	0	0.014	0.005	0	0.005	0	0.009	0.014	0.014	0.005	0	0	0.005	0	0	0.005	0.009	0	0	0.079	0.115	0.081	0.08	0.097	0.081	0.065	0.112	0.11	0.082
0	0.008	0.004	0.008	0.012	0	0	0	0.008	0.004	0.008	0	0.004	0	0.004	0.008	0	0.004	0.012	0	0	0.075	0.098	0.11	0.084	0.089	0.121	0.085	0.083	0.049	0.124
0	0.014	0	0.009	0.005	0	0.005	0	0.009	0.005	0.005	0.005	0.005	0.009	0.005	0.005	0	0.005	0.009	0	0.005	0.098	0.095	0.094	0.073	0.095	0.07	0.1	0.106	0.094	0.075
0	0.004	0	0.004	0.004	0.004	0.008	0.008	0	0.012	0	0	0.004	0.012	0	0.004	0.004	0	0.012	0	0.004	0.122	0.066	0.092	0.118	0.049	0.125	0.067	0.108	0.097	0.07
0	0	0	0.008	0.008	0.004	0.008	0.004	0	0.012	0	0	0.004	0.008	0	0.004	0	0.004	0.016	0	0.004	0.12	0.069	0.103	0.094	0.061	0.1	0.083	0.104	0.103	0.078
0	0	0	0.009	0.014	0.005	0.009	0	0	0.014	0.005	0	0.005	0.009	0	0	0	0.014	0.014	0	0	0.111	0.072	0.11	0.083	0.059	0.085	0.087	0.112	0.081	0.105
0	0	0	0.014	0.018	0	0.005	0	0	0.009	0.005	0	0	0	0.005	0.014	0	0.018	0.009	0	0	0.081	0.103	0.121	0.081	0.05	0.09	0.107	0.125	0.08	0.066
0	0.004	0	0.008	0.012	0	0	0.004	0	0.008	0.004	0.004	0	0	0.008	0.012	0	0.008	0.008	0	0.004	0.071	0.1	0.099	0.089	0.068	0.092	0.11	0.106	0.1	0.082
0	0.018	0	0	0.009	0	0.009	0	0.004	0.009	0.004	0.004	0.004	0.004	0	0	0.004	0.009	0	0	0.013	0.08	0.087	0.066	0.106	0.096	0.105	0.1	0.075	0.093	0.099
0	0.013	0	0.004	0.009	0	0.009	0	0	0.018	0	0	0.004	0.004	0	0	0.004	0.009	0.009	0	0.009	0.106	0.095	0.068	0.125	0.072	0.101	0.108	0.047	0.105	0.082
0	0.018	0	0.004	0.013	0	0.009	0	0	0.013	0	0	0.004	0.004	0	0	0	0.009	0.013	0	0.004	0.116	0.087	0.073	0.108	0.072	0.107	0.094	0.081	0.078	0.089
0	0.012	0	0.008	0.008	0	0.004	0	0	0.012	0.004	0	0.004	0.004	0	0.004	0	0.008	0.012	0	0.004	0.131	0.077	0.1	0.085	0.09	0.074	0.083	0.094	0.059	0.124
0	0.011	0	0.005	0.011	0	0.005	0	0.005	0.005	0.011	0	0	0.005	0	0.005	0	0	0.011	0	0	0.116	0.083	0.114	0.079	0.089	0.097	0.066	0.124	0.099	0.06
0	0	0	0.009	0	0	0.027	0	0.027	0.009	0.009	0.009	0.009	0	0	0	0	0.018	0	0	0	0.114	0.097	0.096	0.08	0.066	0.109	0.111	0.061	0.102	0.047
0	0.01	0	0.005	0.005	0	0.01	0	0	0.005	0.005	0	0.01	0.01	0.015	0.005	0	0.015	0.01	0	0	0.066	0.102	0.102	0.093	0.094	0.122	0.099	0.06	0.074	0.081
0	0.003	0	0.003	0.003	0.007	0.003	0	0.007	0.003	0.007	0	0.007	0.003	0.007	0.01	0	0.007	0	0	0	0.073	0.118	0.118	0.082	0.063	0.086	0.106	0.093	0.101	0.087
0	0.012	0	0.012	0	0.004	0.004	0	0.012	0.004	0	0.004	0.004	0.004	0.004	0.004	0.004	0	0.008	0.004	0	0.088	0.099	0.086	0.098	0.074	0.093	0.091	0.059	0.098	0.129
0	0.013	0	0.009	0.004	0	0.009	0	0.004	0.009	0	0.004	0.004	0.009	0.009	0	0.004	0	0.009	0.004	0	0.109	0.075	0.099	0.087	0.102	0.098	0.101	0.069	0.09	0.082
0	0.013	0	0.004	0.009	0	0.009	0	0.004	0.009	0	0.004	0	0.009	0.009	0	0.004	0	0.013	0.004	0	0.118	0.074	0.116	0.071	0.093	0.078	0.11	0.07	0.091	0.085
0	0.013	0	0.004	0.009	0	0	0	0.004	0.018	0.009	0.004	0	0.009	0.004	0	0.004	0.004	0.004	0	0.004	0.079	0.103	0.078	0.057	0.108	0.107	0.081	0.078	0.125	0.092
0	0.008	0	0.004	0.008	0	0.004	0	0.004	0.017	0.008	0.004	0	0.008	0.004	0	0.004	0.004	0.004	0	0.004	0.079	0.109	0.075	0.06	0.103	0.105	0.081	0.086	0.124	0.089
0	0.008	0	0.004	0.012	0	0.004	0	0.004	0.016	0.008	0.004	0	0.004	0.004	0	0.004	0.004	0.004	0	0.004	0.086	0.113	0.082	0.064	0.099	0.108	0.079	0.074	0.115	0.094
0	0.008	0	0.004	0.012	0	0.004	0	0.004	0.016	0.008	0.004	0	0.004	0	0	0.004	0.004	0.008	0	0.004	0.081	0.117	0.078	0.06	0.094	0.107	0.086	0.072	0.112	0.109
0	0.015	0	0.007	0.004	0.004	0.007	0	0.004	0.004	0.004	0	0.004	0	0.007	0.007	0	0.004	0.004	0	0.004	0.088	0.113	0.086	0.064	0.076	0.133	0.087	0.053	0.085	0.135
0	0.018	0	0.004	0.007	0	0.007	0	0.011	0.004	0.004	0	0.004	0.004	0	0.007	0	0.004	0.004	0	0	0.086	0.105	0.077	0.087	0.077	0.107	0.086	0.074	0.125	0.104
0	0.021	0	0.004	0	0	0.013	0	0.004	0.004	0.008	0	0.004	0	0	0.004	0	0.013	0.004	0	0.008	0.078	0.083	0.099	0.094	0.083	0.071	0.115	0.095	0.099	0.094
0	0.004	0	0.013	0.017	0.004	0.009	0	0.013	0.004	0.004	0	0.004	0	0	0	0	0.009	0.009	0	0	0.092	0.081	0.063	0.114	0.087	0.093	0.106	0.07	0.089	0.114
0	0	0	0.011	0.007	0.004	0.004	0	0.007	0.007	0.011	0	0.007	0	0.004	0.007	0	0	0.004	0	0.004	0.094	0.095	0.085	0.085	0.102	0.116	0.094	0.06	0.108	0.084
0	0	0	0.012	0.008	0.004	0.004	0	0.008	0.008	0.012	0	0.008	0.004	0.004	0.004	0	0	0.004	0	0.004	0.088	0.089	0.098	0.083	0.094	0.105	0.101	0.064	0.097	0.098
0	0.015	0	0.004	0.011	0	0	0	0.004	0.011	0.011	0.004	0.004	0.004	0.004	0.008	0	0	0	0	0	0.099	0.079	0.094	0.098	0.111	0.101	0.07	0.081	0.077	0.11
0	0.021	0	0	0.013	0	0	0	0.004	0.013	0.009	0.004	0	0	0.013	0.004	0.009	0	0	0	0	0.106	0.088	0.091	0.083	0.106	0.099	0.057	0.102	0.072	0.106
0	0.018	0	0.005	0.014	0	0	0	0.005	0.014	0.009	0	0	0	0.014	0.005	0.009	0.005	0	0	0	0.113	0.081	0.083	0.083	0.099	0.099	0.072	0.105	0.072	0.097
0	0.015	0	0.005	0	0	0.005	0.005	0.01	0.015	0	0.005	0.005	0.01	0	0.005	0	0.015	0.005	0	0.005	0.113	0.075	0.078	0.113	0.059	0.109	0.095	0.081	0.11	0.063
0	0.009	0	0.004	0.004	0	0.004	0.004	0.004	0.013	0.009	0.004	0.004	0.004	0	0.004	0.004	0.009	0.009	0	0	0.11	0.074	0.093	0.106	0.068	0.127	0.09	0.069	0.097	0.078
0	0.004	0	0.004	0.008	0	0	0.004	0.004	0.012	0.012	0.004	0.008	0	0	0.004	0.004	0.004	0.012	0	0	0.111	0.091	0.09	0.084	0.07	0.129	0.081	0.077	0.09	0.095
0	0.009	0	0.009	0.004	0	0.004	0	0.004	0.004	0.018	0	0.004	0.004	0.004	0.004	0.009	0	0.013	0	0	0.099	0.11	0.088	0.083	0.079	0.097	0.063	0.105	0.103	0.08
0	0.004	0	0	0.008	0.008	0.012	0	0	0.012	0	0.008	0	0.008	0.008	0.004	0	0.004	0.008	0	0	0.085	0.116	0.111	0.099	0.083	0.105	0.064	0.075	0.084	0.095
0	0.004	0	0	0.007	0.007	0.007	0	0	0.011	0	0.007	0	0.007	0.007	0.007	0	0.004	0.007	0	0	0.088	0.107	0.104	0.093	0.09	0.116	0.057	0.088	0.101	0.078
0	0.004	0	0.008	0.011	0.008	0.004	0	0	0.015	0	0	0.004	0.008	0.004	0.004	0	0	0.011	0	0	0.078	0.118	0.101	0.074	0.101	0.13	0.079	0.067	0.073	0.099
0	0.011	0	0.007	0.011	0.007	0.004	0	0.004	0.007	0	0	0.004	0.007	0	0.004	0	0	0.011	0	0	0.069	0.097	0.088	0.074	0.085	0.098	0.084	0.098	0.108	0.12
0	0	0	0.015	0	0	0.015	0	0	0.005	0.026	0	0	0.005	0.005	0	0	0.01	0.026	0	0	0.086	0.09	0.09	0.096	0.07	0.101	0.108	0.075	0.077	0.098
0	0.007	0	0	0	0	0.014	0.007	0.014	0.014	0.007	0.014	0.007	0.007	0.007	0	0.007	0.035	0.007	0	0	0.07	0.097	0.099	0.073	0.076	0.074	0.057	0.091	0.118	0.099
0	0.012	0	0.006	0.006	0.006	0	0.006	0.012	0.012	0.006	0	0.006	0.006	0.006	0	0.012	0.025	0.006	0	0	0.077	0.092	0.108	0.099	0.112	0.071	0.05	0.08	0.088	0.092
0	0.007	0	0.003	0.003	0	0.007	0.003	0.003	0.007	0.007	0	0.003	0	0.007	0.007	0.003	0.003	0.007	0	0	0.063	0.073	0.085	0.104	0.069	0.084	0.103	0.11	0.133	0.103
0	0.008	0	0.008	0.004	0.004	0.012	0	0.004	0.008	0.008	0	0.008	0	0.008	0.008	0.004	0	0	0	0	0.084	0.091	0.101	0.109	0.062	0.058	0.093	0.091	0.114	0.113
0	0.009	0	0.014	0.005	0	0.009	0.005	0.009	0.019	0.005	0	0.005	0	0.005	0	0.009	0	0.005	0	0	0.077	0.064	0.103	0.092	0.096	0.062	0.094	0.093	0.114	0.106
0	0.005	0	0.009	0.005	0	0.009	0.005	0.014	0.018	0.005	0	0.005	0	0.005	0	0.009	0.005	0.005	0	0	0.07	0.068	0.106	0.089	0.096	0.072	0.086	0.094	0.104	0.118
0	0.01	0	0.005	0.005	0	0.005	0.005	0.01	0.025	0	0	0.005	0	0.005	0	0.02	0.005	0.005	0	0	0.084	0.07	0.117	0.087	0.091	0.065	0.061	0.101	0.102	0.117
0	0.01	0	0.005	0.005	0	0.01	0	0.01	0.025	0.005	0	0.01	0	0.005	0	0.015	0.005	0	0	0	0.087	0.072	0.101	0.085	0.096	0.058	0.071	0.103	0.103	0.119
0	0.005	0	0.005	0.015	0	0.01	0	0.015	0.015	0.005	0	0.01	0	0.005	0	0.015	0.005	0	0	0	0.081	0.077	0.101	0.095	0.095	0.077	0.07	0.097	0.095	0.11
0	0.013	0	0.009	0.018	0	0.004	0	0.004	0.004	0.004	0.004	0.009	0	0.004	0.004	0.009	0	0.004	0	0	0.097	0.1	0.081	0.082	0.103	0.094	0.09	0.092	0.066	0.1
0	0.016	0	0.008	0.016	0.004	0	0	0	0.004	0.004	0	0.008	0	0.008	0.008	0	0.004	0.004	0	0	0.097	0.083	0.093	0.081	0.126	0.094	0.096	0.089	0.092	0.063
0	0.004	0	0.008	0.008	0	0.008	0.008	0	0.008	0.013	0	0	0.004	0.008	0.004	0.004	0.004	0.004	0	0	0.077	0.111	0.082	0.067	0.104	0.117	0.068	0.071	0.099	0.114
0	0.014	0	0.014	0.014	0	0.005	0	0.005	0.014	0.005	0	0	0.005	0.005	0.005	0	0.009	0.005	0	0	0.084	0.115	0.113	0.06	0.077	0.094	0.089	0.082	0.097	0.092
0	0.027	0	0.016	0.011	0	0.005	0	0.005	0.011	0.016	0	0	0.005	0	0	0.005	0.011	0	0	0	0.079	0.109	0.105	0.061	0.079	0.066	0.094	0.095	0.117	0.079
0	0.029	0	0.005	0.014	0	0.005	0	0.005	0.014	0.014	0	0	0	0	0	0.005	0.01	0	0	0	0.099	0.082	0.098	0.065	0.123	0.077	0.076	0.056	0.133	0.09
0	0.022	0	0.004	0.018	0	0.004	0	0.004	0.013	0.013	0.004	0	0	0.004	0	0	0.004	0	0	0	0.106	0.084	0.1	0.072	0.111	0.094	0.091	0.051	0.109	0.09
0	0.019	0	0.005	0.014	0	0.005	0	0.005	0.019	0.005	0.005	0	0	0.014	0	0.005	0	0.005	0	0	0.103	0.084	0.1	0.086	0.109	0.09	0.114	0.053	0.096	0.063
0	0.017	0	0	0.011	0	0	0.006	0.006	0.011	0.011	0.011	0	0	0.033	0	0.006	0	0.006	0	0	0.1	0.109	0.065	0.105	0.111	0.094	0.067	0.082	0.105	0.046
0	0.033	0	0.027	0.011	0.005	0.005	0	0	0.005	0	0	0.011	0	0	0	0.005	0	0.011	0	0	0.09	0.069	0.092	0.091	0.08	0.103	0.097	0.073	0.101	0.09
0	0.006	0	0.018	0.018	0.006	0	0	0	0.018	0	0	0	0	0	0	0	0	0.018	0	0	0.098	0.077	0.071	0.108	0.05	0.129	0.075	0.068	0.135	0.105
0	0.007	0	0.014	0.02	0.007	0	0	0	0.02	0	0	0	0	0	0	0	0	0.014	0	0	0.103	0.066	0.082	0.101	0.056	0.114	0.067	0.098	0.103	0.129
0	0.009	0	0.018	0.027	0.009	0	0	0	0.027	0	0	0	0	0	0	0	0	0.009	0	0	0.121	0.084	0.085	0.132	0.044	0.124	0.101	0.065	0.11	0.034
