# Supplementary material for: Recognition of Protein Pupylation Sites by Adopting Resampling Approach
Source: Molecules. 2018 Nov 27;23(12):3097. doi: 10.3390/molecules23123097 (PMC6321382; doi:10.3390/molecules23123097)
Supplement: Supplementary file 1 [file molecules-23-03097-s001.zip › molecules-379758 proof supple/Supplement/PredictorPup/bin/PredictorPup.m]

close all
clc
clear;

%---------------------------------------------
[FileName, PathName, FilterIndex]=uigetfile('.txt','Select file to open');%Ñ¡ÔñÒª´ò¿ªµÄ¡°.txt¡±ÎÄ¼þ£»ÎÄ¼þÖÐÐòÁÐµÄ¸ñÊ½ÊÇFASTA¸ñÊ½£»
[head,seq]=fastaread(FileName);
SeqNumber=length(seq);
n=0;
for i=1:SeqNumber   
    Se=seq{1,i};   
    L=length(Se); 
    for j=1:L
         if Se(j)=='K'
            n=n+1;
            if j>=11&&(j+10)<=L     
                ss=Se(j-10:j+10);
               
            elseif j<11   
                ss=Se(1:j+10);
               
                for k=1:11-j
                    ss=strcat('X',ss);
                end       
            elseif j+10>L
                ss=Se(j-10:L);
               
                for k=1:j+10-L
                    ss=strcat(ss,'X');
                end
            end
            Name{1,n}=char(head(i));  
            testD{1,n}=(ss);
            position(n)=j;
            
         end       
    end
end

for k=1:n
    data(k).Sequence=testD{1,k};
    data(k).Header=Name{1,k};
end
fastawrite('TestPeptide.txt',data);


%--------------------------------------------
x1=load ('JP320+TOP+ANBPB+PC.txt');%Positive training dataset feature matrix
x2=load ('JN320+TOP+ANBPB+PC.txt');%Negative training dataset feature matrix
xapp=[x1;x2];
yapp=[1*ones(1,size(x1,1)),0*ones(1,size(x2,1))]';
%-----------------------------------------------------
%
TNGMatrix=load ('TOP-n-gram.txt');
%
PCPseAACMatrix=load ('PC-PseAAC.txt');
%-------------------------------------------------
%-------------------------------------------------
[PPT_Test_AAPC,PPT_ANBPB]=Data_preprocessing;  
xtest=[PPT_Test_AAPC,TNGMatrix,PPT_ANBPB,PCPseAACMatrix];
Test_number=size(xtest,1);

ytest=ones(Test_number,1);


%
model=svmtrain(yapp,xapp,'-c 2 -g 0.03125 -b 1 -w1 1 -w-1 1');

%---------------------One Against All algorithms----------------
[predict_label, accuracy, dec_values] =svmpredict(ytest,xtest,model,'-b 1');

for m=1:Test_number    
      if predict_label(m)==1
    fprintf('>%s \n',Name{1,m});
        fprintf(2,'>%s position %d positive \n\n',testD{1,m},position(m));
       if position(m)==12
            uu=uu+1;
       end       
    else
        fprintf('>%s \n %s position %d negative \n\n',Name{1,m},testD{1,m},position(m));
      end        
end
