# Supplementary material for: Recognition of Protein Pupylation Sites by Adopting Resampling Approach
Source: Molecules. 2018 Nov 27;23(12):3097. doi: 10.3390/molecules23123097 (PMC6321382; doi:10.3390/molecules23123097)
Supplement: Supplementary file 1 [file molecules-23-03097-s001.zip › molecules-379758 proof supple/Supplement/PredictorPup/bin/testPup.m]

%ÌÇ»ù»¯Î»µã½øÐÐÔ¤²â
close all
clear;
clc;
%---------------------------------------------
[FileName, PathName, FilterIndex]=uigetfile('.txt','Select file to open');%Ñ¡ÔñÒª´ò¿ªµÄ¡°.txt¡±ÎÄ¼þ£»ÎÄ¼þÖÐÐòÁÐµÄ¸ñÊ½ÊÇFASTA¸ñÊ½£»
[head,seq]=fastaread(FileName);
SeqNumber=length(seq);
n=0;
for i=1:SeqNumber   
    Se=seq{1,i};   
    L=length(Se); 
    for j=1:L
         if Se(j)=='K'
            n=n+1;
            if j>=11&&(j+10)<=L     
                ssweb=Se(j-10:j+10);
            elseif j<11   
                ssweb=Se(1:j+10);
                     
            elseif j+10>L
                  ssweb=Se(j-10:L);
            end
            Name{1,n}=char(head(i));  
            position(n)=j;
            testWebUsed{1,n}=ssweb;
         end       
    end
end


for k=1:n
    data1(k).Sequence=testWebUsed{1,k};
    data1(k).Header=Name{1,k};
end
fastawrite('TestPeptide_Web.txt',data1);
