# Supplementary material for: Recognition of Protein Pupylation Sites by Adopting Resampling Approach
Source: Molecules. 2018 Nov 27;23(12):3097. doi: 10.3390/molecules23123097 (PMC6321382; doi:10.3390/molecules23123097)
Supplement: Supplementary file 1 [file molecules-23-03097-s001.zip › molecules-379758 proof supple/Supplement/PredictorPup/bin/TOP-n-gram.txt]

0	0.1429	0	0	0.0476	0.0476	0.1905	0	0.1429	0.1429	0.0952	0	0	0.0476	0.0476	0	0	0.0952	0	0	0
0	0.0476	0	0.0476	0.0476	0.0476	0.1429	0	0.1429	0.1429	0	0	0	0.0476	0.0952	0	0.0476	0.0952	0.0476	0	0.0476
0	0.1905	0	0.0476	0.0476	0	0.1429	0	0	0.1429	0.0952	0.0476	0	0	0.0476	0.0476	0.0476	0.0952	0.0476	0	0
0	1	0	0	0	0	0	0	0	0	0	0	0	0	0	0	0	0	0	0	0
0	0.1429	0	0.0952	0.0476	0	0.1429	0	0.0476	0.1429	0.1429	0.0476	0	0	0.0476	0	0.0476	0.0476	0.0476	0	0
0	1	0	0	0	0	0	0	0	0	0	0	0	0	0	0	0	0	0	0	0
0	0.0952	0.0476	0.0952	0.0952	0	0	0	0.0952	0.0476	0.0952	0	0.0476	0.0476	0.0476	0.0952	0	0.0476	0.1429	0	0
0	0.1429	0	0.1429	0	0	0.0476	0	0.1429	0.0476	0.0952	0	0.0476	0.0952	0.0476	0.0476	0	0.0476	0.0476	0	0.0476
0	0.0476	0	0.0476	0.0952	0.0476	0.0952	0.0952	0	0.0952	0	0	0.0476	0.1429	0	0.0476	0.0952	0	0.0952	0	0.0476
0	0	0	0.0952	0.0952	0.0476	0.0952	0.0476	0	0.0952	0	0	0.0476	0.1429	0	0.0476	0	0.0476	0.1905	0	0.0476
0	0.0476	0	0.1429	0.0952	0	0.0952	0	0	0.1429	0.0476	0	0.0476	0.0952	0	0	0	0.0952	0.1429	0	0.0476
0	0.0476	0	0.1429	0.1429	0	0.0476	0	0.0476	0.0952	0.0476	0	0	0	0.0476	0.1429	0	0.1429	0.0952	0	0
0	0.0476	0	0.0952	0.1429	0	0	0.0476	0	0.0952	0.0476	0.0476	0	0	0.0952	0.1429	0	0.0952	0.0952	0	0.0476
0	0.1905	0	0.0476	0.0476	0	0.0952	0	0.0476	0.0476	0.0476	0	0.0476	0.0476	0.0952	0.0476	0	0.0952	0	0	0.1429
0	1	0	0	0	0	0	0	0	0	0	0	0	0	0	0	0	0	0	0	0
0	0.1429	0	0.0476	0.0952	0.0476	0.0952	0	0	0.2381	0.0476	0	0.0476	0	0	0	0	0.0952	0.0952	0	0.0476
0	1	0	0	0	0	0	0	0	0	0	0	0	0	0	0	0	0	0	0	0
0	0.1429	0	0.0714	0.1429	0	0.0714	0	0.0714	0.0714	0.1429	0	0	0.0714	0	0.0714	0	0	0.1429	0	0
0	0	0	0.0769	0	0	0.2308	0	0.2308	0.0769	0.0769	0.0769	0.0769	0	0	0	0	0.1538	0	0	0
0	0.0952	0	0.0476	0.0952	0	0.0952	0	0	0.0476	0.0476	0	0.0952	0.0952	0.0952	0.0952	0	0.0952	0.0952	0	0
0	0.0476	0	0.1429	0.0476	0.0952	0.0476	0	0.0952	0.0952	0.0476	0	0.0952	0.0476	0	0.1429	0	0.0952	0	0	0
0	0.0952	0	0.1429	0	0	0.0476	0	0.1429	0.1905	0	0	0.0476	0.0476	0.0476	0	0	0	0.1429	0.0476	0.0476
0	0.1905	0	0.0952	0.0476	0	0.0952	0	0.0476	0.1429	0	0.0476	0.0476	0.0952	0.0476	0	0.0476	0	0.0476	0.0476	0
0	0.1429	0	0.0476	0.0952	0	0.0952	0	0.0476	0.0952	0	0.0476	0	0.0952	0.0952	0	0.0476	0	0.1429	0.0476	0
0	0.1429	0	0.0476	0.0952	0	0	0	0.0476	0.1429	0.0952	0.0476	0	0.0952	0.0476	0.0476	0.0476	0.0476	0.0476	0	0.0476
0	0.0952	0	0.0476	0.0952	0	0.0476	0	0.0476	0.1429	0.0952	0.0476	0	0.0952	0.0476	0.0476	0.0476	0.0476	0.0476	0	0.0476
0	0.0952	0	0.0476	0.1429	0	0.0476	0	0.0476	0.1429	0.0952	0.0476	0	0.0476	0.0476	0.0476	0.0476	0.0476	0.0476	0	0.0476
0	0.0952	0	0.0476	0.1429	0	0.0476	0	0.0476	0.1905	0.0952	0.0476	0	0.0476	0	0	0.0476	0.0476	0.0952	0	0.0476
0	0.1429	0	0.0952	0	0.0476	0.0952	0	0.0476	0.0476	0.0476	0	0.0952	0	0.0952	0.0952	0.0476	0.0476	0.0476	0	0.0476
0	0.2381	0	0.0476	0.0476	0	0.0952	0	0.1429	0.0476	0.0952	0	0.0952	0.0476	0	0.0476	0	0.0476	0.0476	0	0
0	0.2381	0	0.0952	0.0476	0	0.1429	0	0.0476	0.0476	0.0952	0	0	0	0	0.0476	0	0.0952	0.0476	0	0.0952
0	0.0476	0	0.1429	0.1905	0.0476	0.0952	0	0.1429	0.0476	0.0476	0	0.0476	0	0	0	0	0.0952	0.0952	0	0
0	0	0	0.1429	0.0952	0.0476	0.0476	0	0.0952	0.0952	0.1429	0	0.0952	0	0.0476	0.0952	0	0	0.0476	0	0.0476
0	0	0	0.1429	0.0952	0.0476	0.0476	0	0.0952	0.0952	0.1429	0	0.0952	0.0476	0.0476	0.0476	0	0	0.0476	0	0.0476
0	0.1905	0	0.0476	0.1429	0	0	0	0.0476	0.1905	0.1429	0.0476	0	0.0476	0.0476	0.0952	0	0	0	0	0
0	0.2381	0	0	0.1429	0	0	0	0.0476	0.1429	0.0952	0.0476	0	0	0.1429	0.0476	0.0952	0	0	0	0
0	0.1905	0	0.0476	0.1429	0	0	0	0.0476	0.1429	0.0952	0	0	0	0.1429	0.0476	0.0952	0.0476	0	0	0
0	0.1429	0	0.0476	0	0.0476	0.0476	0.0476	0.0476	0.1429	0.0952	0.0476	0.0476	0.0952	0	0.0476	0.0476	0.0952	0	0	0
0	0.0952	0	0.0476	0.0476	0	0.0476	0.0476	0.0476	0.1429	0.1905	0	0.0476	0.0476	0	0.0476	0.0952	0.0476	0.0476	0	0
0	0.0476	0	0.0476	0.0952	0	0	0.0476	0.0476	0.1429	0.1905	0	0.0952	0	0	0.0476	0.0476	0.0476	0.1429	0	0
0	0.1429	0	0.0952	0.0476	0	0.0476	0	0.0476	0.0476	0.1905	0	0	0.0476	0	0.0476	0.1429	0	0.1429	0	0
0	0	0	0	0.1429	0.0952	0.1429	0	0	0.1905	0	0.0952	0	0.0952	0.0476	0.0476	0	0.0476	0.0952	0	0
0	0	0	0	0.1429	0.0952	0.0952	0	0	0.1429	0.0476	0.0476	0	0.0952	0.0952	0.0952	0	0.0476	0.0952	0	0
0	0	0	0.0476	0.1905	0.0952	0.0952	0	0	0.1905	0	0	0.0476	0.0952	0.0476	0.0476	0	0	0.1429	0	0
0	0.0952	0	0.0476	0.1429	0.0952	0.0952	0.0476	0.0476	0.1429	0	0	0.0476	0.0952	0	0	0	0	0.1429	0	0
0	0.0476	0	0.0952	0.0476	0	0.1429	0	0.0476	0.0476	0.2381	0	0	0.0476	0.0476	0	0	0.0476	0.1905	0	0
0	0	0	0	0.0476	0	0.0952	0	0.0952	0.1429	0.0952	0.0476	0.0476	0.0476	0.0476	0.0476	0.0476	0.1905	0.0476	0	0
0	0.0952	0	0.0476	0.0476	0.0476	0	0	0.0952	0.0952	0.0476	0	0.0476	0.0476	0.0476	0.0476	0.0952	0.1905	0.0476	0	0
0	0.0952	0	0.0476	0.0952	0	0.0952	0.0476	0.0476	0.0476	0.0952	0.0476	0.0476	0	0.0476	0.0952	0.0476	0.0476	0.0952	0	0
0	0.0952	0	0.0476	0.1429	0.0476	0.1429	0	0.0476	0.0476	0.0952	0.0476	0.0952	0	0.0476	0.0952	0.0476	0	0	0	0
0	0.1429	0	0.0952	0.0476	0	0.0952	0.0476	0.0952	0.1905	0	0	0.0476	0	0.0476	0	0.0476	0.0476	0.0952	0	0
0	0.0476	0	0.0952	0.0476	0	0.1429	0.0476	0.1429	0.1905	0	0	0	0	0.0476	0	0.0476	0.0952	0.0952	0	0
0	0.0952	0	0.0476	0.0476	0	0.0952	0.0476	0.0952	0.2381	0	0	0	0	0.0476	0	0.1429	0.0952	0.0476	0	0
0	0.0952	0	0.0476	0.0476	0	0.0952	0	0.0952	0.2381	0.0476	0	0.0952	0	0.0476	0	0.0952	0.0952	0	0	0
0	0.0476	0	0	0.1905	0	0.0952	0	0.1429	0.1429	0.0476	0	0.0952	0	0.0476	0	0.0952	0.0952	0	0	0
0	0.1429	0	0.0952	0.1905	0	0.0476	0	0.0476	0.0476	0.0476	0.0476	0.0476	0	0.0476	0.0476	0.1429	0	0.0476	0	0
0	0.1905	0	0.0952	0.1905	0.0476	0	0	0	0.0476	0.0476	0	0.0952	0	0.0952	0.0952	0	0.0476	0.0476	0	0
0	0.0952	0	0.0952	0.0952	0	0.0476	0.0952	0.0476	0.0952	0.0952	0	0	0.0476	0.0952	0.0476	0.0476	0.0476	0.0476	0	0
0	1	0	0	0	0	0	0	0	0	0	0	0	0	0	0	0	0	0	0	0
0	1	0	0	0	0	0	0	0	0	0	0	0	0	0	0	0	0	0	0	0
0	1	0	0	0	0	0	0	0	0	0	0	0	0	0	0	0	0	0	0	0
0	1	0	0	0	0	0	0	0	0	0	0	0	0	0	0	0	0	0	0	0
0	1	0	0	0	0	0	0	0	0	0	0	0	0	0	0	0	0	0	0	0
0	1	0	0	0	0	0	0	0	0	0	0	0	0	0	0	0	0	0	0	0
0	1	0	0	0	0	0	0	0	0	0	0	0	0	0	0	0	0	0	0	0
0	0.0714	0	0.2143	0.2143	0.0714	0	0	0	0.2143	0	0	0	0	0	0	0	0	0.2143	0	0
0	0.0833	0	0.1667	0.25	0.0833	0	0	0	0.25	0	0	0	0	0	0	0	0	0.1667	0	0
0	0.0909	0	0.1818	0.2727	0.0909	0	0	0	0.2727	0	0	0	0	0	0	0	0	0.0909	0	0
