# Supplementary material for: Recognition of Protein Pupylation Sites by Adopting Resampling Approach
Source: Molecules. 2018 Nov 27;23(12):3097. doi: 10.3390/molecules23123097 (PMC6321382; doi:10.3390/molecules23123097)
Supplement: Supplementary file 1 [file molecules-23-03097-s001.zip › molecules-379758 proof supple/Supplement/PredictorPup/libsvm-3.11/java/libsvm/svm_model.java]

//
// svm_model
//
package libsvm;
public class svm_model implements java.io.Serializable
{
	public svm_parameter param;	// parameter
	public int nr_class;		// number of classes, = 2 in regression/one class svm
	public int l;			// total #SV
	public svm_node[][] SV;	// SVs (SV[l])
	public double[][] sv_coef;	// coefficients for SVs in decision functions (sv_coef[k-1][l])
	public double[] rho;		// constants in decision functions (rho[k*(k-1)/2])
	public double[] probA;         // pariwise probability information
	public double[] probB;

	// for classification only

	public int[] label;		// label of each class (label[k])
	public int[] nSV;		// number of SVs for each class (nSV[k])
				// nSV[0] + nSV[1] + ... + nSV[k-1] = l
};
