# Supplementary material for: Recognition of Protein Pupylation Sites by Adopting Resampling Approach
Source: Molecules. 2018 Nov 27;23(12):3097. doi: 10.3390/molecules23123097 (PMC6321382; doi:10.3390/molecules23123097)
Supplement: Supplementary file 1 [file molecules-23-03097-s001.zip › molecules-379758 proof supple/Supplement/PredictorPup/libsvm-3.11/libsvm-3.11/Makefile]

CXX ?= g++
CFLAGS = -Wall -Wconversion -O3 -fPIC
SHVER = 2

all: svm-train svm-predict svm-scale

lib: svm.o
	$(CXX) -shared -dynamiclib -Wl,-soname,libsvm.so.$(SHVER) svm.o -o libsvm.so.$(SHVER)

svm-predict: svm-predict.c svm.o
	$(CXX) $(CFLAGS) svm-predict.c svm.o -o svm-predict -lm
svm-train: svm-train.c svm.o
	$(CXX) $(CFLAGS) svm-train.c svm.o -o svm-train -lm
svm-scale: svm-scale.c
	$(CXX) $(CFLAGS) svm-scale.c -o svm-scale
svm.o: svm.cpp svm.h
	$(CXX) $(CFLAGS) -c svm.cpp
clean:
	rm -f *~ svm.o svm-train svm-predict svm-scale libsvm.so.$(SHVER)
