# Supplementary material for: Recognition of Protein Pupylation Sites by Adopting Resampling Approach
Source: Molecules. 2018 Nov 27;23(12):3097. doi: 10.3390/molecules23123097 (PMC6321382; doi:10.3390/molecules23123097)
Supplement: Supplementary file 1 [file molecules-23-03097-s001.zip › molecules-379758 proof supple/Supplement/PredictorPup/libsvm-3.11/libsvm-3.11/Makefile.win]

#You must ensure nmake.exe, cl.exe, link.exe are in system path.
#VCVARS32.bat
#Under dosbox prompt
#nmake -f Makefile.win

##########################################
CXX = cl.exe
CFLAGS = -nologo -O2 -EHsc -I. -D __WIN32__ -D _CRT_SECURE_NO_DEPRECATE
TARGET = windows

all: $(TARGET)\svm-train.exe $(TARGET)\svm-predict.exe $(TARGET)\svm-scale.exe $(TARGET)\svm-toy.exe lib

$(TARGET)\svm-predict.exe: svm.h svm-predict.c svm.obj
	$(CXX) $(CFLAGS) svm-predict.c svm.obj -Fe$(TARGET)\svm-predict.exe

$(TARGET)\svm-train.exe: svm.h svm-train.c svm.obj
	$(CXX) $(CFLAGS) svm-train.c svm.obj -Fe$(TARGET)\svm-train.exe

$(TARGET)\svm-scale.exe: svm.h svm-scale.c
	$(CXX) $(CFLAGS) svm-scale.c -Fe$(TARGET)\svm-scale.exe

$(TARGET)\svm-toy.exe: svm.h svm.obj svm-toy\windows\svm-toy.cpp
	$(CXX) $(CFLAGS) svm-toy\windows\svm-toy.cpp svm.obj user32.lib gdi32.lib comdlg32.lib  -Fe$(TARGET)\svm-toy.exe

svm.obj: svm.cpp svm.h
	$(CXX) $(CFLAGS) -c svm.cpp

lib: svm.cpp svm.h svm.def
	$(CXX) $(CFLAGS) -LD svm.cpp -Fe$(TARGET)\libsvm -link -DEF:svm.def 

clean:
	-erase /Q *.obj $(TARGET)\.
