# Supplementary material for: Recognition of Protein Pupylation Sites by Adopting Resampling Approach
Source: Molecules. 2018 Nov 27;23(12):3097. doi: 10.3390/molecules23123097 (PMC6321382; doi:10.3390/molecules23123097)
Supplement: Supplementary file 1 [file molecules-23-03097-s001.zip › molecules-379758 proof supple/Supplement/PredictorPup/libsvm-3.11/libsvm-3.11/matlab/make.m]

% This make.m is for MATLAB and OCTAVE under Windows, Mac, and Unix

try
	Type = ver;
	% This part is for OCTAVE
	if(strcmp(Type(1).Name, 'Octave') == 1)
		mex libsvmread.c
		mex libsvmwrite.c
		mex svmtrain.c ../svm.cpp svm_model_matlab.c
		mex svmpredict.c ../svm.cpp svm_model_matlab.c
	% This part is for MATLAB
	% Add -largeArrayDims on 64-bit machines of MATLAB
	else
		mex CFLAGS="\$CFLAGS -std=c99" -largeArrayDims libsvmread.c
		mex CFLAGS="\$CFLAGS -std=c99" -largeArrayDims libsvmwrite.c
		mex CFLAGS="\$CFLAGS -std=c99" -largeArrayDims svmtrain.c ../svm.cpp svm_model_matlab.c
		mex CFLAGS="\$CFLAGS -std=c99" -largeArrayDims svmpredict.c ../svm.cpp svm_model_matlab.c
	end
catch
	fprintf('If make.m failes, please check README about detailed instructions.\n');
end
