# Supplementary material for: Recognition of Protein Pupylation Sites by Adopting Resampling Approach
Source: Molecules. 2018 Nov 27;23(12):3097. doi: 10.3390/molecules23123097 (PMC6321382; doi:10.3390/molecules23123097)
Supplement: Supplementary file 1 [file molecules-23-03097-s001.zip › molecules-379758 proof supple/Supplement/PredictorPup/README.txt]

----dev env
MATLAB R2014b
----runtime env
libsvm-3.11
this package of codes	private			
----usage 
1. set up the MATLAB to a correct JDK environment on the windows system. 
2. open the MATLAB command window.
3. go to the dir where you place all the binaries. 
4. type "run TestPup" to open the txt file, where you saved the protein sequences in FASTA format.
5. The programme will created a "testWebUsed.txt". And you should open the "http://bioinformatics.hitsz.edu.cn/Pse-in-One2.0/ to extract "TOP-n-gram" and "PC-PseAAC" features.
And save as "TOP-n-gram.txt" and "PC-PseAAC.txt", respectively.
6. Lastly, run the PredictorPup and read the output in command window.
