# Supplementary material for: Recognition of Protein Pupylation Sites by Adopting Resampling Approach
Source: Molecules. 2018 Nov 27;23(12):3097. doi: 10.3390/molecules23123097 (PMC6321382; doi:10.3390/molecules23123097)
Supplement: Supplementary file 1 [file molecules-23-03097-s001.zip › molecules-379758 proof supple/Supplement/training&testdataset.xlsx]

## Sheet: training dataset
Protein Name	Peptide	Position	Class label
A0QNF6	FGEVVDEESQKVVDAIASTPT	147	1
A0QP32	DYFAHWINVGKNADESKLPKV	485	1
A0QP90	AGATRIIGVAKAGLDDAGYRN	51	1
A0QPN2	ANADTVTLWSKLALESARARR	408	1
A0QQ65	NMKYADGTPIKASDFTYAIQR	124	1
A0QQH7	LFDEHGAYLAKTGGEVGVTTG	292	1
A0QQU5	AVEKVTETLLKSAKEVETKEQ	132	1
A0QQU5	VAAGANPLGLKRGIEKAVEKV	116	1
A0QS45	SGEPHKTKVAKVTWDQVREIA	101	1
A0QS98	KALEGDPKWVKSVEELMEAVD	188	1
A0QSE0	KRWRLVEILEKAK________	96	1
A0QSH8	KGTQAEKLSEKLGIPQISTGD	23	1
A0QSL6	SGHVGFKGSRKSTPFAAQLAA	66	1
A0QSU4	KIAQVVEVAAKEPEPSAAIRL	99	1
A0QUV7	GRGVGSAENFKIVEELADSLG	210	1
A0QUX7	QSLAVGATEQKDMSRMTIVVS	46	1
A0QUY3	GQTEAAARVDKAVSEHLATRG	313	1
A0QUY9	RVVADVLRGRKVADGVRMLIV	380	1
A0QUZ0	SFILNLSPFDKGSVLVAGPDF	61	1
A0QV10	ITSIASLETGKRLGPDPRTFN	262	1
A0QVB9	ALVEADGDFDKAVELLRIKGA	36	1
A0QVB9	ANDIETLKAAKTGDTTVEQAI	111	1
A0QVB9	IADLSAKIGEKLELRRAAYFD	131	1
A0QVM0	YSFDVDDDGLKNAYYQHREAY	173	1
A0QW25	DVIDEAATFLKQQEDKGVVVR	44	1
A0QWG8	TFYDDPDVLAKVSRGLGEAMV	275	1
A0QWT3	TFGSETVDPAKIEKAIGEVFD	341	1
A0QWT3	WEQTNKVDDLKSAI_______	396	1
A0QWV9	GAARRLGVSAKAREVRGSDRV	172	1
A0QWW2	SVTDLTAELAKSASVEDINAA	257	1
A0QWX9	KTILQAIELWKIVDRPNLLIK	132	1
A0QWX9	VDTEIDARLEKIGSDEALALR	219	1
A0QX20	ELTDAKNAFRKDIHNYVEQNH	394	1
A0QX81	GGVDVDAVVPKVRPIVDAVAQ	41	1
A0QX93	ATEEEDVLLEKELLADEKERA	355	1
A0QXX7	NSWPDNVSLDKARRLLWPIKQ	149	1
A0QYD4	ARRDDLEVAAKELDIESIVFD	43	1
A0QYS9	DLVARAGVLGKTLSHGIEELG	304	1
A0QZ54	IVYIRTLVTGKSSSASRAIDT	595	1
A0QZA1	SVARTLIDASKSAQMVVVGNR	109	1
A0QZE3	IHIEQGRELEKNNVTIGLVDR	217	1
A0R066	ERKIDVDEWQKKAGAGEITEV	299	1
A0R079	KTSDDIFKLIKDENVEYVDIR	14	1
A0R083	LLAAGLRGVEKGYVLGPQAED	363	1
A0R0B0	DHFFGRDPRTKALVADMSDQE	375	1
A0R0B2	VAAGAVAALDKLAEDPPAKAR	157	1
A0R0B3	AVQTEDKYGVKIPDEDLAGLR	58	1
A0R0B3	TVGDVVAYIQKLEEENPEAAA	79	1
A0R0B4	IRVLEDEFVTKWDLPVRIGGH	53	1
A0R0B5	VELRRLSYLQKMATVLGRRVW	84	1
A0R0W1	RAQVLVPELEKRLDDINAQLD	458	1
A0R0W4	DVADRIAVLNKGRIEQIGSPT	218	1
A0R1B5	AIEVVYGADVKGRGIESAAPL	115	1
A0R1V9	LTAVVGGDLSKVDAKQPDDYF	25	1
A0R1V9	PDDYFTRVTSKDYEGKWRIIF	41	1
A0R1V9	VGGDLSKVDAKQPDDYFTRVT	29	1
A0R1Y7	QSHQKAAAAWKDGVFADEVVP	210	1
A0R218	DVYVSMNMVRKNGLRRGDAVT	320	1
A0R220	NFDDCLELARKLTADFPTIAL	151	1
A0R2G5	NSLSGAVEVVKRDGTGITLNE	299	1
A0R2V7	NAQALADGFVKRDAGLVTGGT	362	1
A0R2W6	IGRQAIEGFYKNMTAATTDIK	58	1
A0R342	HPDIPAAATVKPGSEFRIECK	36	1
A0R3D2	LTANVRTRTGKGASRQARRDG	21	1
A0R3D6	VVVLGPGSIPKTPSGKLRRAN	528	1
A0R4C9	RDFVDAQQFSKLLSERGIAND	67	1
A0R4D0	TGAGIHEVDVKVA________	88	1
A0R4Z5	DEGPRETTLEKMAALQPLVEG	218	1
A0R518	EDLAETVELVKGLNRRIVAEE	65	1
A0R566	MPNSNPVAAWKALKDGNARFV	11	1
A0R5E1	SGFRTLEENQKVEFEVGQSPK	47	1
A0R5M8	FDLDAFEHVAKWNSDEERIEM	242	1
A0R5R5	LSREQATWAQKAIAQEGLTDL	247	1
A0R5R7	EILEDRLGESKIASWTDPKGG	339	1
A0R635	HNETVVLDFPKRVVREPIPDE	375	1
A0R647	_MTNSGALDTKFHALIQDQIR	10	1
A0R652	HHSKHHATYVKGVNDAIAKLE	38	1
A0R652	WKNLSPNGGDKPTGELAAAID	90	1
A0R6E3	PATEAETAQIKDLIAALGG__	121	1
A0R6E3	RAAVVLSGLRKLQGSLAEAAS	30	1
A0R6Q0	IKTADVDAAAKEIEATGGAII	76	1
A0R7F9	VIRKDGGTVDKVDIWGRRRLA	33	1
A0R7G6	NFVAAFDVDAKKVGFDLSEAI	65	1
A4ZHR8	ALGGTLTKLSKDQAEYIGVDV	464	1
EG10025	APFAGTVKEIKVNVGDKVSTG	161	1
EG10207	FADYDEARFQKEGFRVVPPAA	100	1
EG10251	DVKILDPRVGKEFPLPTYATS	15	1
EG10367	SVVDLTVRLEKAATYEQIKAA	249	1
EG10407	QEIFTREEMIKYFTLNAVSKS	284	1
EG10410	LAMQVVVLRDKLEPYFTEGRY	624	1
EG10416	SAEQVDPRDEKVANLEAQLAE	43	1
EG10416	TRERDGILRVKAEMENLRRRT	66	1
EG10489	_______MESKVVVPAQGKKI	4	1
EG10489	WLKVKNPNTGKEIVIKDVIAD	273	1
EG10492	MNDAFWDELLKVRGEVNKVIE	814	1
EG10762	YLRWAESRGFKTEIIEESEGE	162	1
EG10770	DIVEYLVKQIKG_________	571	1
EG10770	KSFRVQELAEKLYSELRAQGI	495	1
EG10770	QLGTKYSEALKASVQGEDGRN	426	1
EG10803	EGKVFLNIGDKFLLDANLGKG	93	1
EG10803	RADKVREIAAKLGRHVAILGD	60	1
EG10876	ARAAIEAAGGKIEE_______	141	1
EG10903	AALELAEQREKPTWLEVDAGK	167	1
EG10903	REKAKKQSRVKAALELAEQRE	156	1
EG10905	YTAAITGAEGKIHRLEDWGRR	35	1
EG10954	TYVTNLNNLIKGTAFEGKSLE	44	1
EG11192	GELILNEKLAKQLVTAANWVK	86	1
EG11223	HSWVEGKLIDKVGQLGKKLHT	95	1
EG11415	TQVINSKTPLKSYPLDIHNVQ	105	1
EG11427	AWNEKFAAYAKAYPQEAAEFT	316	1
EG11427	FDAKAKEFIAKLQANPAKIAS	347	1
EG11518	LQLGKDLDRFKNLVLVHAARY	135	1
EG11615	EYALLSRLMLKAGSPVHREIL	164	1
EG11615	LHFLARIRQKKYTLPVLILTA	70	1
EG12204	__MAKIKGQVKWFNESKGFGF	9	1
EG12411	RKAGIPLALNKLNAVPTTAYP	245	1
EG12503	EGVKYLEENAKKEGVNSTESG	93	1
EG12545	PNYLHKEPVIKAAKNKKHVFC	79	1
EG12669	GEIAADFAQDKKSDFDLTPFR	357	1
EG12712	INSNEELALPKEKLQELHI__	163	1
EG12982	________MQKVVLATGNVGK	3	1
EG13014	LITYGGGSVKKTGVLDQVLDA	43	1
EG13952	AGGIYLFTDEKSALAYLEKHT	60	1
EG13952	AYLEKHTARLKNLGVEEVVAK	74	1
O05598	VVVLGPGTIPKTPSGKLRRAN	528	1
O05814	YSFDIDAAGLKAAYHAHREAY	173	1
O06188	SAVEAAGKLVKIETDIPRGPA	82	1
O06391	IAARMTTAVDKARVRGAGHEV	136	1
O33294	LHSRGFSEDPKALEPAVRKVE	502	1
O33341	EKSLDDLRLFKALVDAASGYA	289	1
O53176	FMRNSIDLYHKQAADTGARIV	127	1
O53204	DKGYDGRALIKDLSFSLPRNG	338	1
O53226	TKTTRLTPGDKAPAFTLPDAD	12	1
O53226	YNVKATGHVAKLRRDLSV___	150	1
O53442	QHVMKGYRAEKYTQVETLVYM	145	1
O53618	GILRPKSGAIKFDEVDITTLQ	65	1
O53665	TALVYLSPDAKPAATGLESTM	168	1
O53665	TQALAPGLAAKGITINAVAPG	381	1
O53871	AEAWSGGYFAKSVVPVRDQNG	189	1
O69687	IGATLSAEQAKWGQKAVEDEG	227	1
O86352	VGLSRGWSLIKSVRLGNAAGA	283	1
P09621	SARDVLAVVSK__________	100	1
P0A508	EWQLRVGAGEKLGFAQNDIEL	322	1
P0A520	AVEKVTETLLKGAKEVETKEQ	132	1
P0A556	PAKEDEEVVRKATTDEPFAAL	307	1
P0A5B7	LPVGADEDDIKATYDKGILTV	114	1
P0A5B7	LTIKAERTEQKDFDGRSEFAY	85	1
P0A5B7	LTVSVAVSEGKPTEKHIQIRS	132	1
P0A5B7	RAELPGVDPDKDVDIMVRDGQ	64	1
P0A5F7	QAHQIVEQAHKVALEASSSGR	88	1
P0A5H3	LDDATIAKFQKELAAMGFKFQ	334	1
P0A5L2	VARITAPDEPKYDADFAAVRQ	81	1
P0A5U4	ENADVADEIEKKIKEKLGIGA	762	1
P0A5Z4	HVQRLRAKVEKDPENPTVVLT	207	1
P0CG95	SGAGIHEVDVKIT________	98	1
P0CG99	IPDITFELAKKNEDMYLFSPY	310	1
P0CH36	ADVTVLSQSLKKMEDGLRLGA	210	1
P17670	SRYAAATSQTKGLIFG_____	202	1
P60176	ALGGHLTKLTKEQAEYLGVDV	474	1
P60796	TFFDDPDVLAKVSRGLGEAMV	271	1
P63458	VAAGRLTALEKLAEDPPAKAR	173	1
P63523	KPEVVYFEPDKLSTGSANRCE	355	1
P63568	GLVRRAEVLGKSLRHGIEALG	314	1
P63673	SQKLTEEAADKLTEVIKNFKK	499	1
P65161	ESLAVGATECKDRSRMTIVVS	44	1
P65232	AHPELAEQVAKELDVHVTSQD	29	1
P65277	ITAATVVLPFKIDDHSAWRLL	154	1
P65573	DVLARLEVDAKEIIGRYPDRR	45	1
P65880	LFDEHGEYLSKTGREFGVTTG	292	1
P66056	SAEPHKTKVAKVTWDQVREIA	101	1
P66902	NFDDCLELARKMAADFPTISL	151	1
P69440	DGYPRSVEQAKALHEMLERRG	94	1
P71703	KFVAAFDVDAKKVGFDLSDAI	73	1
P71724	QAVAAAEVLGKRQPLLIVSSD	47	1
P71973	AIIDDASTFFKQQEERGVVVR	44	1
P77899	TFGTETEDPVKIEKAIGEVFD	345	1
P96382	DGKLGAFVEVKNSTIGTGTKV	362	1
P96825	WAEITDLSGAKIAGFKL____	280	1
Q10504	DHFFGRDPRTKALVENMSDQD	346	1
Q10530	RARIVKEQADKILAKLGGDDS	328	1
Q10682	VVAVGFTFDPKTHIARVITTG	47	1
Q50685	DTVVPRASMPKFLSTARGLAA	354	1
Q7D8W0	GAGELVSAAGKALRDWDALMV	428	1
A0QNF6	ATLHTNRGDIKIALFGNHAPK	20	0
A0QNF6	DEFHPELQFDKPYLLAMANAG	102	0
A0QNF6	KIALFGNHAPKTVNNFVGLAQ	30	0
A0QNF6	NGSQFFITVGKTPHLNRRHTI	126	0
A0QNF6	NNFVGLAQGTKDYSTENASGG	43	0
A0QNF6	TGTGRGGPGYKFEDEFHPELQ	89	0
A0QP32	AGNTVFTNVAKTDDGDVWWEG	348	0
A0QP32	AGTFQKLNPEKQPNSYLALSD	65	0
A0QP32	AHLVEAGTFQKLNPEKQPNSY	60	0
A0QP32	CMGPLDAEDPKLGVEITDSEY	141	0
A0QP32	DKLGDDGFFVKALHSIGAPLE	178	0
A0QP32	EGDPQHLIDWKGNDWTPESGE	370	0
A0QP32	FVGEKLPTGLKDEFDALKHRL	594	0
A0QP32	GDDIAWMRFGKDGRLYATNPE	304	0
A0QP32	GKNADESKLPKVFFVNWFRRG	494	0
A0QP32	GNDWTPESGEKAAHPNSRYCT	381	0
A0QP32	GSEQTAAAEGKVGTVRRDPMA	454	0
A0QP32	GWLAEHMLILKLISPENKAYF	254	0
A0QP32	GYGGNALLGKKCYSLRIASAM	229	0
A0QP32	IAAAFPSACGKTNLAMLQPTI	275	0
A0QP32	IEEWFEFVGEKLPTGLKDEFD	588	0
A0QP32	INVGKNADESKLPKVFFVNWF	491	0
A0QP32	ISAILFGGRRKTTVPLITEAR	421	0
A0QP32	KDVPWPCNDTKYITHFPETRE	202	0
A0QP32	LILKLISPENKAYFIAAAFPS	261	0
A0QP32	LKWAVERIEHKADGKSTPIGI	531	0
A0QP32	MTRMGRAALDKLGDDGFFVKA	169	0
A0QP32	PADVDEALAVKPEEWRAELPL	567	0
A0QP32	PGFGENSRVLKWAVERIEHKA	522	0
A0QP32	SGYGGNALLGKKCYSLRIASA	228	0
A0QP32	SIGAPLEPGQKDVPWPCNDTK	192	0
A0QP32	TGLKDEFDALKHRLSEEG___	601	0
A0QP32	TIPGLDTAPTKHQGLLAWVQE	15	0
A0QP32	TNWSSNPNAMKTIAAGNTVFT	334	0
A0QP32	VERIEHKADGKSTPIGIVPTA	535	0
A0QP90	AGVPFYLRTGKRMSQRFSEIV	345	0
A0QP90	DEAIRLEMTAKEPGSGGRLRP	395	0
A0QP90	FGGTGDLAARKLLPALYLRDR	26	0
A0QP90	HSRTETFVAVKAHIRNWRWAG	326	0
A0QP90	HVNRESVRDEKRKVLEALEPL	271	0
A0QP90	NRESVRDEKRKVLEALEPLTA	273	0
A0QP90	QIFRIDHYLGKESVQQLLVTR	188	0
A0QP90	QRFSEIVVQFKPVPLPMFPGI	359	0
A0QP90	VTESSRVVLEKPIGRDLASAQ	154	0
A0QPN2	APDVAWDSQAKTAVSSRSLNL	370	0
A0QPN2	ARAGGKFSAHKDATSTGAGLN	104	0
A0QPN2	ARARRSAEGAKARARAASKAK	424	0
A0QPN2	ASRMRDLGLAKNEEGPEPQDF	338	0
A0QPN2	CEGDSALGTIKAARDATFQAA	473	0
A0QPN2	DATFQAAFPLKGKPPNVYGFP	487	0
A0QPN2	DPTTGKNGIVKTLGTARAGGK	89	0
A0QPN2	EAPFTRNDTQKLRGVSNRKPD	169	0
A0QPN2	GAKARARAASKAKGLGTNLSL	432	0
A0QPN2	GGGSHLTAAIKGLSEALAERA	318	0
A0QPN2	GLGTNLSLPPKLLPSRESGRG	445	0
A0QPN2	GRGYPGVFEGKEFDPEAPFTR	154	0
A0QPN2	IRVRPDESEKKLHHTLFGGPP	645	0
A0QPN2	KARARAASKAKGLGTNLSLPP	434	0
A0QPN2	KTLGTARAGGKFSAHKDATST	99	0
A0QPN2	LPVDTDPTTGKNGIVKTLGTA	84	0
A0QPN2	PPNVYGFPLNKARAKDEFDAI	500	0
A0QPN2	RTDVTVRRDGKTFLQSFGRGY	137	0
A0QPN2	SERDAAVAQLKASSNRRVEVQ	599	0
A0QPN2	SNRRVEVQRNKGLGEMDADDF	612	0
A0QPN2	TFQAAFPLKGKPPNVYGFPLN	489	0
A0QPN2	TQKLRGVSNRKPDLHGTEVRI	177	0
A0QPN2	VIRVRPDESEKKLHHTLFGGP	644	0
A0QPN2	YGFPLNKARAKDEFDAIERIL	504	0
A0QPN2	YVTMPPLFVVKAGDERIYCQD	577	0
A0QQ65	ADEVADAHVDKIIVTQNKSNS	256	0
A0QQ65	DDFFRPLINGKSILPTNGNNF	463	0
A0QQ65	DFTYAIQRLFKADSGGSVFFG	137	0
A0QQ65	EDMPEVSPDGKTYKLKLRQNM	105	0
A0QQ65	FNQDFTSFALK__________	551	0
A0QQ65	FTLYPGPDMDKAKQLIAEANP	373	0
A0QQ65	HVDKIIVTQNKSNSAQVTDIE	263	0
A0QQ65	IVGANDYAEGKADTITGIQTN	159	0
A0QQ65	LLTQQLTDETKKGYADLDRAY	498	0
A0QQ65	LTQLGFNATLKVIAGDVYWTT	419	0
A0QQ65	LTQQLTDETKKGYADLDRAYM	499	0
A0QQ65	LYPGPDMDKAKQLIAEANPAD	375	0
A0QQ65	MERNPQFQTVKDAGADEVADA	242	0
A0QQ65	_____MIAGRKCLKIASVAAV	6	0
A0QQ65	__MIAGRKCLKIASVAAVAVL	9	0
A0QQ65	PEVSPDGKTYKLKLRQNMKYA	108	0
A0QQ65	PPDADRLPEVKARFGDRFRLE	293	0
A0QQ65	SAQVTDIEQNKTDFMHDPPDA	276	0
A0QQ65	SRVAIPELDAKMNELLTQQLT	484	0
A0QQ65	TVWTDDEPDRKRIGEYYHDVL	399	0
A0QQ65	TYKLKLRQNMKYADGTPIKAS	116	0
A0QQ65	VSPDGKTYKLKLRQNMKYADG	110	0
A0QQ65	YNTYVPLLTYKHAKGEEGAEV	79	0
A0QQ65	YVPLLTYKHAKGEEGAEVAPG	82	0
A0QQH7	AEKIEAALEFKNQVLVKIYNR	168	0
A0QQH7	ALEFKNQVLVKIYNRKALEPA	174	0
A0QQH7	DKVVERWAGSKKIGTTGRGIG	124	0
A0QQH7	DVLDEQVLAEKIEAALEFKNQ	160	0
A0QQH7	ENLLEQAEGFKHRIADARLLL	198	0
A0QQH7	GAREFEDLPAKARDYVLRLEE	393	0
A0QQH7	KVVERWAGSKKIGTTGRGIGP	125	0
A0QQH7	LLMPYHVAIDKVVERWAGSKK	115	0
A0QQH7	NQVLVKIYNRKALEPAEVLEN	179	0
A0QQH7	PVCVGYTVDGKRVDEMPMTQS	352	0
A0QQH7	TRITTVLGILKAYTTRVGSGP	267	0
A0QQH7	VDPGVLLTELKGLEDRGVDTS	85	0
A0QQH7	VNGITDYFLTKLDVLSSLETV	331	0
A0QQU5	AATEVELKERKHRIEDAVRNA	391	0
A0QQU5	ADAVKVTLGPKGRNVVLEKKW	33	0
A0QQU5	ADVSLLGKARKVVVTKDETTI	320	0
A0QQU5	AKLAGGVAVIKAGAATEVELK	378	0
A0QQU5	DREKLQERLAKLAGGVAVIKA	369	0
A0QQU5	EDPYILLVSSKVSTVKDLLPL	224	0
A0QQU5	ENSDSDYDREKLQERLAKLAG	362	0
A0QQU5	FLTTEAVVADKPEKAAAPAGD	521	0
A0QQU5	GAELVKEVAKKTDDVAGDGTT	79	0
A0QQU5	GEALSTLVVNKIRGTFKSVAV	264	0
A0QQU5	GGLEPGVVAEKVSNLPAGHGL	465	0
A0QQU5	GPKGRNVVLEKKWGAPTITND	41	0
A0QQU5	HRIEDAVRNAKAAVEEGIVAG	402	0
A0QQU5	IGAELVKEVAKKTDDVAGDGT	78	0
A0QQU5	IGDLIAEAMDKVGNEGVITVE	166	0
A0QQU5	IRGTFKSVAVKAPGFGDRRKA	275	0
A0QQU5	IVRVALSAPLKQIALNGGLEP	449	0
A0QQU5	KAGAATEVELKERKHRIEDAV	388	0
A0QQU5	KEIELEDPYEKIGAELVKEVA	67	0
A0QQU5	KVTETLLKSAKEVETKEQIAA	135	0
A0QQU5	LELTEGMRFDKGYISGYFVTD	195	0
A0QQU5	LETADVSLLGKARKVVVTKDE	317	0
A0QQU5	LGKARKVVVTKDETTIVEGAG	325	0
A0QQU5	LKRGIEKAVEKVTETLLKSAK	125	0
A0QQU5	LLAAGVADPVKVTRSALQNAA	495	0
A0QQU5	LLKSAKEVETKEQIAATAGIS	140	0
A0QQU5	LLVSSKVSTVKDLLPLLEKVI	229	0
A0QQU5	LVVNKIRGTFKSVAVKAPGFG	270	0
A0QQU5	________MAKTIAYDEEARR	3	0
A0QQU5	NPLGLKRGIEKAVEKVTETLL	121	0
A0QQU5	PKGRNVVLEKKWGAPTITNDG	42	0
A0QQU5	PLLEKVIQSGKPLLIIAEDVE	243	0
A0QQU5	PYEKIGAELVKEVAKKTDDVA	74	0
A0QQU5	RGLNSLADAVKVTLGPKGRNV	27	0
A0QQU5	TEAVVADKPEKAAAPAGDPTG	524	0
A0QQU5	TITNDGVSIAKEIELEDPYEK	57	0
A0QQU5	TVKDLLPLLEKVIQSGKPLLI	237	0
A0QQU5	VKAPGFGDRRKAMLQDMAILT	284	0
A0QS45	APKKKVAGLIKLQIQAGQANP	12	0
A0QS45	DQVREIAETKKADLNANDIDA	115	0
A0QS45	GVQKGSGEPHKTKVAKVTWDQ	96	0
A0QS45	KLLLKAAGVQKGSGEPHKTKV	89	0
A0QS45	KTPPAAKLLLKAAGVQKGSGE	83	0
A0QS45	LNANDIDAAAKIIAGTARSMG	128	0
A0QS45	_____MAPKKKVAGLIKLQIQ	6	0
A0QS45	QHGVNIMEFCKAYNAATESQR	42	0
A0QS45	QKGSGEPHKTKVAKVTWDQVR	98	0
A0QS45	TFALKTPPAAKLLLKAAGVQK	79	0
A0QS45	WDQVREIAETKKADLNANDID	114	0
A0QS45	YEDRSFTFALKTPPAAKLLLK	73	0
A0QS98	DNVGLLLRGIKREDVERGQVV	285	0
A0QS98	EAPVVRVSALKALEGDPKWVK	178	0
A0QS98	EDVERGQVVVKPGTTTPHTEF	297	0
A0QS98	EFEGQVYILSKDEGGRHTPFF	316	0
A0QS98	EIVGIRPETTKTTVTGVEMFR	255	0
A0QS98	GKTTLTAAITKVLHDKFPDLN	34	0
A0QS98	GRTVGAGRVTKIIK_______	393	0
A0QS98	GVPYILVALNKSDAVDDEELI	139	0
A0QS98	IGTIGHVDHGKTTLTAAITKV	25	0
A0QS98	________MAKAKFERTKPHV	3	0
A0QS98	______MAKAKFERTKPHVNI	5	0
A0QS98	_MAKAKFERTKPHVNIGTIGH	10	0
A0QS98	MPGDNTDISVKLIQPVAMDEG	364	0
A0QS98	NISHVEYQTDKRHYAHVDAPG	76	0
A0QS98	SALKALEGDPKWVKSVEELME	185	0
A0QS98	SIPDPVRETDKPFLMPVEDVF	210	0
A0QS98	TAAITKVLHDKFPDLNESRAF	39	0
A0QS98	TTVTGVEMFRKLLDQGQAGDN	266	0
A0QS98	VDAPGHADYIKNMITGAAQMD	92	0
A0QS98	VGAGRVTKIIK__________	396	0
A0QSE0	EDRKSHPLYGKIIRTTKKVKA	51	0
A0QSE0	GKIIRTTKKVKAHDENGEAGI	60	0
A0QSE0	IGYVVSDKMQKTIVVELEDRK	34	0
A0QSE0	KGPKYTPAAEKPRGRRKTAIG	15	0
A0QSE0	KTAIGYVVSDKMQKTIVVELE	31	0
A0QSE0	KTIVVELEDRKSHPLYGKIIR	44	0
A0QSE0	LMETRPLSATKRWRLVEILEK	86	0
A0QSE0	LYGKIIRTTKKVKAHDENGEA	58	0
A0QSE0	______MADQKGPKYTPAAEK	5	0
A0QSE0	___MADQKGPKYTPAAEKPRG	8	0
A0QSE0	PAAEKPRGRRKTAIGYVVSDK	21	0
A0QSE0	PLYGKIIRTTKKVKAHDENGE	57	0
A0QSE0	WRLVEILEKAK__________	98	0
A0QSH8	DTDEVIRNRMKVYREETEPLL	142	0
A0QSH8	GDGTPLGLEAKRYLDAGDLVP	50	0
A0QSH8	LKDMLAARNTKLDAVLEFQVS	106	0
A0QSH8	PGAGKGTQAEKLSEKLGIPQI	19	0
A0QSH8	PLLEYYRDDLKTVNAVGALDE	160	0
A0QSH8	PQISTGDLFRKNIGDGTPLGL	37	0
A0QSH8	PRSVEQAGALKDMLAARNTKL	97	0
A0QSH8	VSEDELLTRLKGRGRADDTDE	125	0
A0QSH8	VVLLGPPGAGKGTQAEKLSEK	13	0
A0QSL6	AARKAQEHGVKKVDVFVKGPG	89	0
A0QSL6	AQAKKGGTAAKKGQKTRRREK	12	0
A0QSL6	AQLAAENAARKAQEHGVKKVD	82	0
A0QSL6	ARKAQEHGVKKVDVFVKGPGS	90	0
A0QSL6	AWASSGHVGFKGSRKSTPFAA	62	0
A0QSL6	HGVKKVDVFVKGPGSGRETAI	96	0
A0QSL6	KGGTAAKKGQKTRRREKKNVP	16	0
A0QSL6	KGQKTRRREKKNVPHGAAHIK	23	0
A0QSL6	KKGQKTRRREKKNVPHGAAHI	22	0
A0QSL6	KNVPHGAAHIKSTFNNTIVSI	33	0
A0QSL6	______MAQAKKGGTAAKKGQ	5	0
A0QSL6	_____MAQAKKGGTAAKKGQK	6	0
A0QSL6	PQPHNGCRPPKRRRV______	134	0
A0QSL6	QAKKGGTAAKKGQKTRRREKK	13	0
A0QSU4	AGYCDLKEFQKVGLTVGS___	368	0
A0QSU4	GDIHSSGDLAKAIACGADAVV	277	0
A0QSU4	IVPSRRTRSSKDVSTAWQLDA	31	0
A0QSU4	LIGRHADVEEKIAQVVEVAAK	89	0
A0QSU4	LVGGLRRSMAKAGYCDLKEFQ	357	0
A0QSU4	SMAKAGYCDLKEFQKVGLTVG	364	0
A0QSU4	VASDGEPLNLKTFISELDVPV	183	0
A0QUV7	ADLGIVGDLFKVSPQLTEAVK	299	0
A0QUV7	AQAENATRITKREPAVAGDRP	178	0
A0QUV7	GTAAGLTDGLKAAGAAKIYVA	46	0
A0QUV7	GVIIAANADGKEIAGRLAARI	94	0
A0QUV7	IQHRAGMQTSKTIVAVNKDEE	272	0
A0QUV7	KVSPQLTEAVKARKG______	309	0
A0QUV7	LGEPSAVVVGKPGTAAGLTDG	34	0
A0QUV7	LVEHADGALKKVSAELLTAAR	12	0
A0QUV7	MLVEHADGALKKVSAELLTAA	11	0
A0QUV7	PGQFQVGQTGKTVSPQLYIAL	246	0
A0QUV7	PQLTEAVKARKG_________	312	0
A0QUV7	QTSKTIVAVNKDEEAPIFEIA	279	0
A0QUV7	SGLLVDVIEVKEGGVGVHSIF	116	0
A0QUV7	TDGLKAAGAAKIYVAESDDVE	52	0
A0QUX7	IIEAVNLFRAKVVDVSTESLT	116	0
A0QUX7	KQLNKLINVIKIVEQEEDNSV	77	0
A0QUX7	LTIEATGTPEKLEALLRVLEP	135	0
A0QUX7	NSVSRELALIKVRADATTRGQ	95	0
A0QUX7	PLEQITKQLNKLINVIKIVEQ	71	0
A0QUX7	SRGPRGIGAAK__________	170	0
A0QUX7	THTLSVLVEDKPGVLARVSSL	17	0
A0QUX7	VEDSPLEQITKQLNKLINVIK	67	0
A0QUY3	DAFARAQDRRKHLTLVHKTNV	175	0
A0QUY3	DRRKHLTLVHKTNVLAFAGSL	182	0
A0QUY3	_____MSSNLKLAVIAGDGIG	6	0
A0QUY3	SEHLATRGDEKLSTSAVGERI	326	0
A0QUY3	SGVLERGMLLKLRFALDHHVN	89	0
A0QUY3	VLDAVLPGVEKTEYDLGARRY	36	0
A0QUY9	AKDIILAVIAKIGTGGGQGHV	204	0
A0QUY9	APDETTFEFLKGRPHAPKGAD	258	0
A0QUY9	ATQTLSLKPFKTMAVNVDGEL	178	0
A0QUY9	AVAAATAVRGKLASPADLPAA	472	0
A0QUY9	DGELPPGVSAKDIILAVIAKI	195	0
A0QUY9	DHNVPTIDIDKPIADPVSRTQ	86	0
A0QUY9	EFLKGRPHAPKGADWDAAVAA	265	0
A0QUY9	HVMATQTLSLKPFKTMAVNVD	175	0
A0QUY9	_MDQPTQTSVKPRTLAEKVWD	10	0
A0QUY9	SNRNFEGRQGKGGRTHLVSPA	452	0
A0QUY9	TSVKPRTLAEKVWDDHVVARG	17	0
A0QUY9	VARGEGEGTAKEPDLIYIDLH	34	0
A0QUY9	VDEGARQAAEKALAYMDLRPG	335	0
A0QUZ0	EAYEAARPAWKPRTLPA____	191	0
A0QUZ0	FADIFRGNAGKAGLLAAEVAQ	107	0
A0QUZ0	GLDDIGLTLRKLDQIEAYEAA	176	0
A0QUZ0	TDQIIPAVYLKRVTRTGFEDG	31	0
A0QUZ0	VAQDDVELLWKVIEQNPGLEI	125	0
A0QV10	HIQLGNIVIPKSVNPERIASN	229	0
A0QV10	LIHWPVPENNKFVDTFKAFAH	115	0
A0QV10	PENNKFVDTFKAFAHLRDQGR	121	0
A0QV10	PQQELRDVHAKLGIATEAWSP	178	0
A0QV10	VITGIAEQHGKTPAQVLIRWH	209	0
A0QV10	VPREDIFLVTKLWNSDQGYDA	74	0
A0QVB9	AAKANDIETLKAAKTGDTTVE	108	0
A0QVB9	AVELLRIKGAKDVGKRAERAT	47	0
A0QVB9	DQIVAAAVAAKANDIETLKAA	100	0
A0QVB9	ELNSETDFVAKNAEFQALADQ	81	0
A0QVB9	ELTGAGMLDSKNALVEADGDF	24	0
A0QVB9	EYQAGDADKGKEAAHAVALQI	174	0
A0QVB9	FDGTVEAYLHKRAADLPPAVG	150	0
A0QVB9	FDKAVELLRIKGAKDVGKRAE	44	0
A0QVB9	HAVALQIAALKAKYLTREDVP	188	0
A0QVB9	IAEETARNEGKPEQALPKIVE	218	0
A0QVB9	IVEGRVTGFYKDVVLLDQPSV	236	0
A0QVB9	LDQPSVSDNKKTVKALLDEAG	251	0
A0QVB9	LLDQPSVSDNKKTVKALLDEA	250	0
A0QVB9	LRIKGAKDVGKRAERATAEGL	51	0
A0QVB9	LVEYQAGDADKGKEAAHAVAL	172	0
A0QVB9	_MANYTAADVKRLRELTGAGM	10	0
A0QVB9	NEGKPEQALPKIVEGRVTGFY	225	0
A0QVB9	PSVSDNKKTVKALLDEAGVTV	254	0
A0QVB9	RATAEGLVAAKDGALIELNSE	65	0
A0QVB9	VALQIAALKAKYLTREDVPED	190	0
A0QVB9	VEQAIADLSAKIGEKLELRRA	127	0
A0QVM0	AADTLKNVLLKTREPGGEWEL	297	0
A0QVM0	ADFAANPFLVKGYVGPKALQD	348	0
A0QVM0	AQPTEGLPEAKVYDTPDTPTI	255	0
A0QVM0	DPADAEVPSHKLLIRAGYVRA	26	0
A0QVM0	EIGHIFQLGRKYTDAFSADVL	436	0
A0QVM0	FDDRQASPGVKFKDAELLGMP	533	0
A0QVM0	FPVILYQIQTKYRDEARPRAG	140	0
A0QVM0	FSADVLGEDGKPLRLTMGSYG	451	0
A0QVM0	GILRGREFVMKDSYSFDVDDD	160	0
A0QVM0	GRTVTAADTLKNVLLKTREPG	292	0
A0QVM0	GVPGDREVDEKRLGAALEPAE	321	0
A0QVM0	LTVKGEYSSYKDFPVILYQIQ	128	0
A0QVM0	PFDVHVVVANKDAGARAGAAE	499	0
A0QVM0	PFLVKGYVGPKALQDNGVRYL	354	0
A0QVM0	WLPLGLRVLRKIENVVRSEMN	54	0
A0QW25	AATFLKQQEDKGVVVRGLYDV	49	0
A0QW25	________MAKLDFDALNSTI	3	0
A0QW25	PRISVENLIAKLP________	229	0
A0QW25	SEHGMAARGYKDVRANTVPAF	164	0
A0QW25	VALHRPAEFNKSHIPAFLAGE	114	0
A0QWG8	ADYTNHIDKWKFTVPFVCGAT	129	0
A0QWG8	DVSNATTHMRKIGGEIRRLTS	175	0
A0QWG8	EGVFVGSGIFKSGNPEQRAAA	249	0
A0QWG8	ELVVEVARAGKLPVTLFTAGG	213	0
A0QWG8	IDAVTIPVMAKARIGHFVEAQ	90	0
A0QWG8	ITEGAAMIRSKGEAGTGDVSN	158	0
A0QWG8	MSEDELYVAAKELQAPYELVV	196	0
A0QWG8	NPEQRAAAIVKATTFYDDPDV	262	0
A0QWG8	RVKRGMAEMLKGGVIMDVVTP	27	0
A0QWG8	SSNQTGTARVKRGMAEMLKGG	19	0
A0QWG8	TPADYTNHIDKWKFTVPFVCG	127	0
A0QWT3	ARHGGGAFSGKDPSKVDRSAA	282	0
A0QWT3	DIELPWEQTNKVDDLKSAI__	391	0
A0QWT3	DTAHETRVEGKADPLDLQGAG	119	0
A0QWT3	DYRLLVNPTGKFVLGGPMGDA	246	0
A0QWT3	EGTLTPDIREKVVNTVLADLG	218	0
A0QWT3	GGAFSGKDPSKVDRSAAYAMR	286	0
A0QWT3	GVLDYLRPDGKTQVTIQYDGT	177	0
A0QWT3	ILDIGYDSSTKGFDGASCGVN	84	0
A0QWT3	________MSKGRLFTSESVT	3	0
A0QWT3	PMGDAGLTGRKIIVDTYGGWA	262	0
A0QWT3	RLARRLTEVRKNGVLDYLRPD	165	0
A0QWT3	SAAYAMRWVAKNVVAAGLAER	300	0
A0QWT3	SESVTEGHPDKICDAISDSVL	19	0
A0QWT3	SETVDPAKIEKAIGEVFDLRP	344	0
A0QWT3	VEVQVAYAIGKAAPVGLFVET	321	0
A0QWT3	VLDALLEQDPKSRVAVETLVT	38	0
A0QWT3	VTTTAYADIPKIVRDRILDIG	68	0
A0QWV9	DLGIIARRLRKDIYDLYGYNA	58	0
A0QWV9	IRRLLSMADRKAKQEGIPDTE	304	0
A0QWV9	LGRLADPPMTKDAVAGRIRRL	287	0
A0QWV9	_____MTAEVKDELSRLVVNS	6	0
A0QWV9	RLLSMADRKAKQEGIPDTESA	306	0
A0QWV9	SVPDHLAAAGKLRVEHRQASL	264	0
A0QWV9	VHVLSASGIRKNTRYVVRVAN	80	0
A0QWW2	AAEGPLKGILKYYDAPIVSSD	281	0
A0QWW2	AKGHLDAGAKKVIISAPATDE	124	0
A0QWW2	AMKAAAEGPLKGILKYYDAPI	277	0
A0QWW2	ASVEDINAAMKAAAEGPLKGI	269	0
A0QWW2	CTTNCLGPLAKVLNDEFGIVK	169	0
A0QWW2	DTIVIGDTKIKALEVKEGPAA	80	0
A0QWW2	ESTGIFTNAAKAKGHLDAGAK	113	0
A0QWW2	GDDTIVIGDTKIKALEVKEGP	78	0
A0QWW2	GDTKIKALEVKEGPAALPWGD	85	0
A0QWW2	GLTKVIDNQAKVVSWYDNEWG	314	0
A0QWW2	HSSLYDAGLTKVIDNQAKVVS	307	0
A0QWW2	IGLVLPELKGKLDGYALRVPI	233	0
A0QWW2	ITIVLGVNDDKYDGSQNIISN	146	0
A0QWW2	KAIGLVLPELKGKLDGYALRV	231	0
A0QWW2	KAKGHLDAGAKKVIISAPATD	123	0
A0QWW2	KVLNDEFGIVKGLMTTIHAYT	179	0
A0QWW2	NIVPTSTGAAKAIGLVLPELK	221	0
A0QWW2	QDQNLQDGPHKDLRRARAAAL	200	0
A0QWW2	RALATQKAEGKNTDIEIVAVN	29	0
A0QWW2	RLADLVALVGKSL________	338	0
A0QWW2	RNFYRALATQKAEGKNTDIEI	25	0
A0QWW2	TDNATLAHLLKFDSILGRLPQ	52	0
A0QWW2	TGIFTNAAKAKGHLDAGAKKV	115	0
A0QWX9	APNTVNTMPEKTLEAVADHGE	299	0
A0QWX9	ATQGQLDAAKK__________	371	0
A0QWX9	DATQGQLDAAKK_________	370	0
A0QWX9	DAYLEGLEKAKEAGHDLSKIH	189	0
A0QWX9	DVRNACDLLAKEYEASDGVDG	96	0
A0QWX9	EEVFGSDRFAKLKADGARVQR	255	0
A0QWX9	FRVLEDEGVEKFEKSWQELLD	350	0
A0QWX9	GSDEALALRGKAGVANARLAY	231	0
A0QWX9	KAKEAGHDLSKIHSVASFFVS	197	0
A0QWX9	KIVDRPNLLIKIPATMAGLPA	142	0
A0QWX9	LEDEGVEKFEKSWQELLDATQ	353	0
A0QWX9	NPSIFQAALSKGTAYDAQVNE	57	0
A0QWX9	QRPLWASTGVKNPEYSDTLYV	274	0
A0QWX9	TAASSQETFDKLAAIGIDLPD	328	0
A0QWX9	VDPRLAHDTDKTILQAIELWK	122	0
A0QWX9	VFGSDRFAKLKADGARVQRPL	257	0
A0QWX9	VMDAYLEGLEKAKEAGHDLSK	187	0
A0QX20	AAKGTVLLGVKAVITESFERI	837	0
A0QX20	AALLAKKAVEKGLTTKPWVKT	500	0
A0QX20	AFIYDASENYKKAGIPLVVLG	804	0
A0QX20	AGIPLVVLGGKEYGSGSSRDW	816	0
A0QX20	AVAALGGDPNKVNPLAPAELV	119	0
A0QX20	DMLRRHGVVGKFVEFYGKGVA	282	0
A0QX20	EKGLTTKPWVKTNMAPGSQVV	509	0
A0QX20	EQLALVEAYAKAQGMWHDPER	344	0
A0QX20	EWDPASTYVRKAPYFDGMPAE	686	0
A0QX20	FIYDASENYKKAGIPLVVLGG	805	0
A0QX20	FPAGESAASLKLDGTETYDIE	872	0
A0QX20	GSGSSRDWAAKGTVLLGVKAV	829	0
A0QX20	GSQVVTDYYNKAGLWPYLEKL	525	0
A0QX20	HVTATKEDGSKVEFDAVVRID	907	0
A0QX20	IEELNSGKTPKTVHVTATKED	894	0
A0QX20	IEGIEELNSGKTPKTVHVTAT	891	0
A0QX20	ILQYVLRNMLKSSK_______	940	0
A0QX20	KKAVEKGLTTKPWVKTNMAPG	505	0
A0QX20	LRTEDGANITKDHIEAIANWD	63	0
A0QX20	MFTESYADVFKGDDRWRSLPT	659	0
A0QX20	___MSSENTGKSSLNSFGARD	8	0
A0QX20	NFEGRISPDVKMNYLASPPLV	588	0
A0QX20	NKAGLWPYLEKLGYYLGGYGC	534	0
A0QX20	NTGPLPEEISKAINDNDLAVT	560	0
A0QX20	PAEPEPVSDIKGARVLALLGD	704	0
A0QX20	PGTEKLPYSLKVLAENLLRTE	46	0
A0QX20	PQDRIELTDAKNAFRKDIHNY	389	0
A0QX20	QYLDANGVERKDYNSLGSRRG	745	0
A0QX20	RWGQGAFDDFKVVPPGTGIVH	174	0
A0QX20	SMLIPRVVGFKLSGEIKPGVT	252	0
A0QX20	STVVPSISGPKRPQDRIELTD	377	0
A0QX20	SVMLGAALLAKKAVEKGLTTK	495	0
A0QX20	TDHISPAGAIKPGTPAAQYLD	728	0
A0QX20	TPKTVHVTATKEDGSKVEFDA	902	0
A0QX20	VEQNHPTPETKLDEAVEESFP	410	0
A0QX20	VMLGAALLAKKAVEKGLTTKP	496	0
A0QX20	VVGFKLSGEIKPGVTATDVVL	258	0
A0QX20	VVGKFVEFYGKGVAEVPLANR	289	0
A0QX20	YRLNAVPGTEKLPYSLKVLAE	40	0
A0QX20	YVLRNMLKSSK__________	943	0
A0QX81	DVSGHVITLSKAEDLPAHGEA	428	0
A0QX81	GPGNIYVTAAKRICRSQVGID	235	0
A0QX81	HVVEYDEAALKDVSGHVITLS	417	0
A0QX81	_____MNMMAKFQMSRIDLRN	6	0
A0QX81	RELANQLATTKHVERVTAALS	307	0
A0QX81	VERVTAALSGKQSAIVLVDDI	319	0
A0QX93	DALRATLDLLKTEAMAGLPPL	130	0
A0QX93	DAVARLDVMTKALGQPLTSAV	222	0
A0QX93	DSETPLSAYRKLAANRPGTFL	61	0
A0QX93	FPAGTLSGAPKVRAMELIEEV	436	0
A0QX93	GPYEYTEAANKARAVLNAIAA	507	0
A0QX93	GSSPEALVTVKDGRATTHPIA	328	0
A0QX93	LLEKELLADEKERAEHLMLVD	362	0
A0QX93	RAMELIEEVEKTRRGLYGGVV	448	0
A0QX93	STVTGELAEDKTALDAVTACF	416	0
A0QX93	TEHRVVPVIRKVLADSETPLS	47	0
A0QX93	TMEEYTEIVDKLVGDIEAGEA	257	0
A0QXX7	AGSAAIEKAAKDGGYNVTVPF	564	0
A0QXX7	ALIVGGHTFGKTHGAGDASLV	283	0
A0QXX7	APIEQQGLGWKSSYGTGKGPD	310	0
A0QXX7	ARRLLWPIKQKYGNKISWADL	160	0
A0QXX7	ASAASYRNTDKRGGANGARVR	496	0
A0QXX7	DFNASASGGKKVSLADLIVLA	544	0
A0QXX7	DKARRLLWPIKQKYGNKISWA	158	0
A0QXX7	DSGLSTGQLIKTAWASAASYR	482	0
A0QXX7	EDFDYAEEFAKLDVNALKADL	76	0
A0QXX7	EFAKLDVNALKADLTALMTQS	83	0
A0QXX7	EGVDRKTGQLKWTATANDLVF	696	0
A0QXX7	ENPAIPSPKPKSGAPLRNQDW	34	0
A0QXX7	ESENPAIPSPKPKSGAPLRNQ	32	0
A0QXX7	FVNDFVKAWVKVMNNDRFDLK	738	0
A0QXX7	GEEDEWLGTDKRYGGGEQRQL	215	0
A0QXX7	GFRNYVRPGEKVQLEKMLLER	610	0
A0QXX7	GNVALESMGFKTFGFGFGRED	185	0
A0QXX7	HPEELSEAFAKAWYKLLHRDM	419	0
A0QXX7	ILYGYEWELTKSPAGAWQFTA	354	0
A0QXX7	ISMRVDPIYGKITRRWLDHPE	401	0
A0QXX7	IVLAGSAAIEKAAKDGGYNVT	561	0
A0QXX7	KVMNNDRFDLK__________	748	0
A0QXX7	LEVVWTNTPTKWDNSFLEILY	336	0
A0QXX7	LGWKSSYGTGKGPDTITSGLE	317	0
A0QXX7	LSEAFAKAWYKLLHRDMGPIS	423	0
A0QXX7	LVDDQDIAALKSTVLDSGLST	467	0
A0QXX7	LWPIKQKYGNKISWADLLVFT	164	0
A0QXX7	NGARVRLEPQKNWDVNEPAEL	511	0
A0QXX7	NGERFVNDFVKAWVKVMNNDR	734	0
A0QXX7	QDFNASASGGKKVSLADLIVL	543	0
A0QXX7	RALDVNHGGTKHGVFTDRPGA	649	0
A0QXX7	SDSRPPNPDTKTASTSESENP	16	0
A0QXX7	SPAGAWQFTAKDGAGAGTIPD	365	0
A0QXX7	TENVYEGVDRKTGQLKWTATA	691	0
A0QXX7	VNLLDMGTEWKTSETTENVYE	676	0
A0QXX7	VRPGEKVQLEKMLLERAYFLG	615	0
A0QYD4	AKEGSVEAAIKAALSDWTAGQ	145	0
A0QYD4	SIVNVLPESAKEGSVEAAIKA	136	0
A0QYD4	VNVPAPRWEAKDPRTYTLADL	85	0
A0QYS9	FKITRLTGKTKIVAAEGAFHG	121	0
A0QYS9	GHPLVDKVRGKGLLQGIVLTV	324	0
A0QYS9	GIVPDVVTMAKGLGGGLPIGA	243	0
A0QYS9	GSLALTGQPSKQAPFEPLPGN	145	0
A0QYS9	IEELGHPLVDKVRGKGLLQGI	320	0
A0QYS9	QGIVLTVPSAKAVETAARDAG	338	0
A0QYS9	SGTEANEVAFKITRLTGKTKI	112	0
A0QYS9	VAFKITRLTGKTKIVAAEGAF	119	0
A0QYS9	VCTAAGLAVLKTLAAEDLVAR	288	0
A0QYS9	YLVAAREITSKHGALLVLDEV	206	0
A0QZ54	AIKSVLETGQKGLRIQHLLDS	544	0
A0QZ54	AILRPGRLDVKIKIERPDAEA	438	0
A0QZ54	AKAVANSLAKKMAEVRGDDAR	317	0
A0QZ54	AMIQNVVDRAKKYAIKSVLET	531	0
A0QZ54	ANGDKEVMYFKDFNSGAMIQN	515	0
A0QZ54	ARNAKLMDTLKEARQQLLALR	82	0
A0QZ54	CSPNIEVKELKQGQTVRLNEA	140	0
A0QZ54	DAEAAQDIFSKYLTEDLPVHA	455	0
A0QZ54	DTVDVFTSGRKMRLTCSPNIE	125	0
A0QZ54	EFNGDRALCIKAMIEKVVDRM	480	0
A0QZ54	ELPFLHKDLYKEYSLRPPKGV	283	0
A0QZ54	EVRGDDAREAKSYFLNIKGPE	330	0
A0QZ54	FLEVTYANGDKEVMYFKDFNS	509	0
A0QZ54	IAKAVANSLAKKMAEVRGDDA	316	0
A0QZ54	IRLIFQRAREKASEGTPVIVF	363	0
A0QZ54	KAGYAFERIPKAEVEDLVLEE	239	0
A0QZ54	LNIKGPELLNKFVGETERHIR	344	0
A0QZ54	LRPGRLDVKIKIERPDAEAAQ	440	0
A0QZ54	LYKEYSLRPPKGVLLYGPPGC	291	0
A0QZ54	MIQNVVDRAKKYAIKSVLETG	532	0
A0QZ54	NPDDWARISGKKGERIVYIRT	580	0
A0QZ54	PDDWARISGKKGERIVYIRTL	581	0
A0QZ54	PPGCGKTLIAKAVANSLAKKM	308	0
A0QZ54	RALCIKAMIEKVVDRMYAEID	485	0
A0QZ54	RDAVELPFLHKDLYKEYSLRP	279	0
A0QZ54	REAKSYFLNIKGPELLNKFVG	337	0
A0QZ54	RIDSLAARNAKLMDTLKEARQ	76	0
A0QZ54	RLTCSPNIEVKELKQGQTVRL	137	0
A0QZ54	RPGDSLLVDTKAGYAFERIPK	229	0
A0QZ54	TDYFDDSRPRKLRPGDSLLVD	217	0
A0QZ54	VLLYGPPGCGKTLIAKAVANS	303	0
A0QZ54	VVDRAKKYAIKSVLETGQKGL	536	0
A0QZ54	VWLAEPLVAAKDLPDEPTDYF	200	0
A0QZA1	AGWQERYPDVKVHRRVERAQP	234	0
A0QZA1	HGLTVQTEIRKESVARTLIDA	97	0
A0QZA1	NARHAIEQAQKVVADCLGETH	77	0
A0QZA1	QPAYWLLEEAKQAQLVVVGSH	253	0
A0QZE3	DWFNEEGSRFKPSMMGSAVFT	148	0
A0QZE3	GLVDRTWAANKYELNVVGIQG	233	0
A0QZE3	IAEAEIRAGVKVEHRKAHVWP	334	0
A0QZE3	IRAGVKVEHRKAHVWPGHHYQ	339	0
A0QZE3	TRAGHDSTNMKEIVPSVMLFV	382	0
A0R066	AAVITPVSHVKHHDGEFTIAD	325	0
A0R066	ESILANPGFGKYYTDHMVSID	33	0
A0R066	HYGQEIFEGLKAYRWADGSIV	81	0
A0R066	LIASPAGAYFKGGIKPVSVWL	178	0
A0R066	PAGAYFKGGIKPVSVWLSHEY	182	0
A0R066	RASPGGTGAAKFGGNYAASLL	204	0
A0R066	RKIDVDEWQKKAGAGEITEVF	300	0
A0R066	SLRQLIAVDEKWVPPAGGEES	132	0
A0R066	TDAGFAVEERKIDVDEWQKKA	291	0
A0R079	AFTNPTVNSYKRLVPGYEAPI	328	0
A0R079	AMLMAGIDGIKKKIEPLQPVD	392	0
A0R079	APTSLSAVIDKLEEDHEYLTE	429	0
A0R079	DDVLLFKYIIKNTAWQAGKTV	250	0
A0R079	EDLIETWISYKRENEIMPIQI	455	0
A0R079	ESDGSANRGYKVRPKGGYFPV	179	0
A0R079	GTAGQAEINYKFNTLLAAADD	231	0
A0R079	IIKNTAWQAGKTVTFMPKPLF	258	0
A0R079	IPITGNNPKAKRLEFRCPDSS	363	0
A0R079	KKIEPLQPVDKDLYELPPDEA	403	0
A0R079	LAAADDVLLFKYIIKNTAWQA	246	0
A0R079	LMAGIDGIKKKIEPLQPVDKD	394	0
A0R079	_______MAEKTSDDIFKLIK	4	0
A0R079	MAEKTSDDIFKLIKDENVEYV	11	0
A0R079	MLMAGIDGIKKKIEPLQPVDK	393	0
A0R079	QAGKTVTFMPKPLFGDNGSGM	265	0
A0R079	SANRGYKVRPKGGYFPVAPYD	183	0
A0R079	SGMHAHQSLWKDGQPLFHDES	283	0
A0R079	TARIDPFRAAKTLNMNFFVHD	87	0
A0R079	VRIPITGNNPKAKRLEFRCPD	361	0
A0R079	YIFDSVSFDSKINGTFYEVDS	147	0
A0R079	YSRDPRNVARKAENYLASTGI	114	0
A0R083	ADGVRASFMPKPFAEHPGSAM	234	0
A0R083	AVTNQWVNSYKRLVHGGEAPT	297	0
A0R083	DDPLQLSDVAKSFIAGILEHA	272	0
A0R083	DNVMTFRYLVKEVALADGVRA	219	0
A0R083	DPSTFQVLPWKTSDGNHYSAR	82	0
A0R083	EHVFDYFLRNKRSEWENYRSH	424	0
A0R083	LVRVPMYTPHKVSSRRVEVRS	329	0
A0R083	LWFTDVLGYLKSVAIAPAELE	32	0
A0R083	______MDRQKEFVLRTLEER	5	0
A0R083	SRHVLRRQLAKASDLGFTCYV	119	0
A0R083	VHPEIEFFLLKPGPNDGTPPE	139	0
A0R083	YRSHVTPYELKNYLSL_____	441	0
A0R0B0	ATTMATVRTFKELLRDKNIGP	537	0
A0R0B0	DMSDQEIWNLKRGGHDYRKVY	390	0
A0R0B0	EGRNATHQMKKLALEDLKNFR	441	0
A0R0B0	ELNREGVAIEKHRLRHPDEPA	809	0
A0R0B0	EVGFNHFFRGKSHPGGGDHVF	156	0
A0R0B0	FEGRNATHQMKKLALEDLKNF	440	0
A0R0B0	FFRGAGWNVIKVVWGREWDVL	321	0
A0R0B0	FGMDSWFPSLKIYNRNGQLYT	570	0
A0R0B0	FNHYLHDRGIKDTSDQHVWAF	247	0
A0R0B0	GFVPSRRTKSKPLALPGSDTY	504	0
A0R0B0	GLYLYRPAPEKRAKSAQILAS	757	0
A0R0B0	HKGQPTVILAKTIKGYTLGQH	419	0
A0R0B0	LGGFVPSRRTKSKPLALPGSD	502	0
A0R0B0	LPGSDTYKALKKGSGSQAVAT	518	0
A0R0B0	LYRPAPEKRAKSAQILASGVA	760	0
A0R0B0	NLKRGGHDYRKVYAAYRAAME	398	0
A0R0B0	PENLDVEALLKGLYLYRPAPE	746	0
A0R0B0	PGSDTYKALKKGSGSQAVATT	519	0
A0R0B0	PLALPGSDTYKALKKGSGSQA	515	0
A0R0B0	QMKKLALEDLKNFRDVTRVPV	448	0
A0R0B0	QPTVILAKTIKGYTLGQHFEG	422	0
A0R0B0	RLDGPVRGNGKIIQELESFFR	303	0
A0R0B0	STPDGDYQTYKANDGAYVRDH	356	0
A0R0B0	SVDSELMLAYKESEVGQILHE	591	0
A0R0B0	VRTFKELLRDKNIGPRIVPII	543	0
A0R0B0	YAAYRAAMEHKGQPTVILAKT	410	0
A0R0B2	AGVISADDAVKLAATRGAEMA	95	0
A0R0B2	AMEKLVAQLTKPVRWDLCTAT	230	0
A0R0B2	ATLLAHEELTKRGHSAAETIV	61	0
A0R0B2	EDPPAKARVRKLATAGAFHTH	170	0
A0R0B2	ELKGTPTRAIKSPEDLDGLDQ	279	0
A0R0B2	LAATRGAEMAKACAVEPTGMA	106	0
A0R0B2	LDKLAEDPPAKARVRKLATAG	165	0
A0R0B2	PPAGTLVGIAKRELKGTPTRA	267	0
A0R0B2	PVASAADAMEKLVAQLTKPVR	223	0
A0R0B2	TLVGIAKRELKGTPTRAIKSP	271	0
A0R0B3	GIEPSEVTPEKSFVDDLDIDS	31	0
A0R0B3	MVEIAVQTEDKYGVKIPDEDL	54	0
A0R0B3	NPEAAAALREKFAADQ_____	94	0
A0R0B4	ADGLRAGQAMKRAMETAGLDP	292	0
A0R0B4	DPQGASRPFDKDRDGFVFGEA	232	0
A0R0B4	GVEHAAVYAPKSALGHSIGAV	340	0
A0R0B4	MMIIETEEHAKARGAKPLARL	255	0
A0R0B4	RAMETAGLDPKDIDHVNAHAT	303	0
A0R0B4	RRMSYVQRMSKFLSKQLWENA	88	0
A0R0B4	SIAPDIESTWKGLLAGESGIR	34	0
A0R0B4	TEEHAKARGAKPLARLMGAGI	260	0
A0R0B4	VAGEPRYGEYKYAINNSFGFG	395	0
A0R0B4	VIGTGLGGGEKIVETYDAMNE	121	0
A0R0B4	YDAMNEGGPRKVSPLAVQMIM	136	0
A0R0B4	YVQRMSKFLSKQLWENAGAPE	92	0
A0R0B5	AAAIGLERQAKAGVCTSISAC	160	0
A0R0B5	ALATDAESTWKKLLDGQSGIR	33	0
A0R0B5	DIAICGGVETKIEAVPIAGFA	200	0
A0R0B5	DPEGACKPFDKDRNGFVFGEA	232	0
A0R0B5	GGHKPAVYAPKGALGHSVGAV	341	0
A0R0B5	GGHNVALAFGKY_________	416	0
A0R0B5	GTNVGDVAESKAINNAMGGHK	324	0
A0R0B5	KAINNAMGGHKPAVYAPKGAL	334	0
A0R0B5	LATDAESTWKKLLDGQSGIRT	34	0
A0R0B5	LMVIETEEHAKARGANILGRL	255	0
A0R0B5	LVFAYDGMRSKGLRAVSPLVV	131	0
A0R0B5	MTRAIELAGLKPTDIDHVNAH	301	0
A0R0B5	NSNDDPEGACKPFDKDRNGFV	228	0
A0R0B5	VAGEPRQGDYKYAINNSFGFG	396	0
A0R0W1	AGRVSGTILTKVADLAEAAGS	375	0
A0R0W1	ARIQVADIGFKGQMVDDGNGP	493	0
A0R0W1	EKPAPKTRPAKRPRGEGQWAL	22	0
A0R0W1	EPLNANEQAKKDDNPLNVRAR	46	0
A0R0W1	FCKLSFAETRKRAQVLVPELE	447	0
A0R0W1	FREVLETEYLKRPLIDGPAPE	328	0
A0R0W1	FRWWGLYTQRKPGYDGTWTGD	88	0
A0R0W1	GKPEYSNLPRKFKTAISGLQD	222	0
A0R0W1	IDEIVRRYIGKPEYSNLPRKF	213	0
A0R0W1	IQVENMPEIWKRLDAVGLQTT	163	0
A0R0W1	KFLIKDWGVEKFREVLETEYL	317	0
A0R0W1	KLIILDVPDDKIDELRAGLDA	405	0
A0R0W1	LMACTGIEFCKLSFAETRKRA	439	0
A0R0W1	__MTSSEAPAKTAEKPAPKTR	9	0
A0R0W1	PAKTAEKPAPKTRPAKRPRGE	17	0
A0R0W1	PEYSNLPRKFKTAISGLQDVV	224	0
A0R0W1	PIDHVGVQKLKNGLNAVGVAP	353	0
A0R0W1	RDYGYRRLRSKARLKFLIKDW	303	0
A0R0W1	REPLNANEQAKKDDNPLNVRA	45	0
A0R0W1	RSKARLKFLIKDWGVEKFREV	311	0
A0R0W1	SDRIRFTPYQKLIILDVPDDK	395	0
A0R0W1	SGFGRKLRQHKVLSSELGDYI	529	0
A0R0W1	SLGLDSGFGRKLRQHKVLSSE	524	0
A0R0W1	SSEAPAKTAEKPAPKTRPAKR	13	0
A0R0W1	TRPIDHVGVQKLKNGLNAVGV	351	0
A0R0W1	VRARIENIYAKNGFESIDKGD	63	0
A0R0W1	YAKNGFESIDKGDLRGRFRWW	71	0
A0R0W1	YIERVVRNFVKQREDGERFAQ	548	0
A0R0W1	YRRLRSKARLKFLIKDWGVEK	307	0
A0R0W4	AFGLKIRKRPKAEIAERVDNL	116	0
A0R0W4	DNVAFGLKIRKRPKAEIAERV	113	0
A0R0W4	GFVFQHYAAFKHLSVRDNVAF	97	0
A0R0W4	LDEPFGALDAKVRDDLRTWLR	176	0
A0R0W4	SVRDNVAFGLKIRKRPKAEIA	110	0
A0R0W4	TALLGPSGSGKSTLLRAIAGL	51	0
A0R0W4	TSAIVVRGANKHYGDFAALDN	20	0
A0R1B5	DALKYGSRAAKARFAVYIGPL	63	0
A0R1B5	LGVSAAAASFKEGNLIDGLIS	135	0
A0R1B5	MDLVVLDDALKYGSRAAKARF	56	0
A0R1V9	FQWRAQHEDLKTLPFPMVSDL	104	0
A0R1V9	GKWRIIFFWPKDFTFVCPTEI	55	0
A0R1V9	LNEDFEDRDAKVLGVSVDNEF	81	0
A0R1V9	QSDELCACNWKKGDPTINAGE	179	0
A0R1V9	SDELCACNWKKGDPTINAGEL	180	0
A0R1V9	TLPFPMVSDLKRELTAACGVL	115	0
A0R1V9	TRVTSKDYEGKWRIIFFWPKD	46	0
A0R1V9	VCPTEIAAFGKLNEDFEDRDA	70	0
A0R1Y7	AAAVIVMNKAKAEELGLTWLA	283	0
A0R1Y7	AFAAVALASTKELGVDPAKVN	348	0
A0R1Y7	ALTEQRNDVDKFTRAEQDEYA	188	0
A0R1Y7	DGAAAVIVMNKAKAEELGLTW	281	0
A0R1Y7	EVVPVSIPQRKGDPIEFAEDE	227	0
A0R1Y7	GAIAIRAALEKANVPASMVEY	59	0
A0R1Y7	HLLPKSREGYKYGDATLVDHL	152	0
A0R1Y7	IVAGARTPVGKLMGSLKDFSG	35	0
A0R1Y7	LQSQPANAIKKAITREGITVD	318	0
A0R1Y7	NTTAESLAGLKPAFRKDGTIT	252	0
A0R1Y7	PWDVAALSINKMCLSGIDAIA	105	0
A0R1Y7	QDEYAAQSHQKAAAAWKDGVF	204	0
A0R1Y7	SLAGLKPAFRKDGTITAGSAS	257	0
A0R1Y7	SMSQAPHLLPKSREGYKYGDA	146	0
A0R1Y7	STKELGVDPAKVNVNGGAIAI	356	0
A0R1Y7	TLQSQPANAIKKAITREGITV	317	0
A0R1Y7	TPVGKLMGSLKDFSGTDLGAI	41	0
A0R218	ADKPAKEAQTKAAEAPEAGES	171	0
A0R218	AIDLLISQLRKTKTNYEFLVQ	642	0
A0R218	AKTERAEKADKPAKEAQTKAA	163	0
A0R218	ALIVSPPKAGKTTILQDIANA	421	0
A0R218	AVDVNPSGTRKDELLLSPDEF	604	0
A0R218	DGQDGKQDQGKQDRSERDQDQ	215	0
A0R218	DLLISQLRKTKTNYEFLVQVS	644	0
A0R218	DRGEKDGQDGKQDQGKQDRSE	210	0
A0R218	EAKAEAPAEAKTERAEKADKP	154	0
A0R218	EAKTEAQPEAKAEAPAEAKTE	146	0
A0R218	EDAKKRPEFGKLTPLYPNERL	375	0
A0R218	EEVTDMQRSVKGEVIASTFDR	461	0
A0R218	EFKGTGNAELKLDRKIAERRV	581	0
A0R218	ERAEKADKPAKEAQTKAAEAP	166	0
A0R218	ERAKRLVEQGKDVVVLLDSIT	495	0
A0R218	GDSGGQNQRQKFNPLVRLDTV	349	0
A0R218	GEKTEAQPEAKTEAQPEAKAE	138	0
A0R218	GQRALIVSPPKAGKTTILQDI	418	0
A0R218	GRQDRADRGEKDGQDGKQDQG	204	0
A0R218	GVDSTALYPPKRFLGAARNIE	535	0
A0R218	IGVEGASGLRKSELIAAIRAH	60	0
A0R218	KGEAGEKAGEKTEAQPEAKTE	130	0
A0R218	LSPDEFAIVHKLRRVLSGLDS	619	0
A0R218	MVLPELRALAKEIGVEGASGL	48	0
A0R218	PAEAKTERAEKADKPAKEAQT	160	0
A0R218	PVAEKGEAGEKAGEKTEAQPE	126	0
A0R218	QAAELAIERAKRLVEQGKDVV	488	0
A0R218	RVIDLIMPIGKGQRALIVSPP	407	0
A0R218	SDTGDLSGAVKSNTAPRARSA	23	0
A0R218	TGDTVIFEEFKGTGNAELKLD	573	0
A0R218	TGNAELKLDRKIAERRVFPAV	585	0
A0R218	TNYEFLVQVSKTAPGSMDVD_	655	0
A0R218	TRQAGAPVAEKGEAGEKAGEK	120	0
A0R218	TVNGGSVEDAKKRPEFGKLTP	368	0
A0R218	VNGGSVEDAKKRPEFGKLTPL	369	0
A0R220	AAPLVTGAPVKDPETIATAIR	241	0
A0R220	ASAASIAGLLKSVEDGWVKRG	308	0
A0R220	GNAGNITAYWKGYSEYHRDGV	206	0
A0R220	ITCAVLIPQGKIAMGKLAQAV	119	0
A0R220	KLAQAVMHGAKIIQVDGNFDD	134	0
A0R220	LEGGTPLIHAKRISELTGCTV	45	0
A0R220	LIPQGKIAMGKLAQAVMHGAK	124	0
A0R220	LLKSVEDGWVKRGSTVVCTVT	316	0
A0R220	______MSAAKAAVHQPWPGL	5	0
A0R220	NGLKDPDTALKGMPQVTPVPV	338	0
A0R220	SELTGCTVHLKVEGLNPTGSF	58	0
A0R220	SVNPYRIEGQKTAAFEIVDAL	174	0
A0R220	VEGLNPTGSFKDRGMTVAVTE	69	0
A0R220	VVCTVTGNGLKDPDTALKGMP	331	0
A0R2G5	EAGLYVTGGTKVTTADGQVTK	264	0
A0R2G5	GFETTRARLRKRGAVAVYGID	133	0
A0R2G5	GGGKEVIKVGKRCLLGANSGL	233	0
A0R2G5	KVTTADGQVTKAIELSGASNL	274	0
A0R2G5	RGAVAVYGIDKFPRMVDYVTP	144	0
A0R2G5	RLHLLSHRLTKPHEANLDGIF	95	0
A0R2G5	SIMGTLSGGGKEVIKVGKRCL	226	0
A0R2G5	TLSGGGKEVIKVGKRCLLGAN	230	0
A0R2G5	VPADLAALTGKDEDRDVEVVA	54	0
A0R2G5	VRTTIADLNDKPADTHDVWLR	75	0
A0R2V7	ATEEYAPAVDKGCPMVLGGPL	313	0
A0R2V7	DAVAAAAREFKPLVLVAGYSA	225	0
A0R2V7	EAPELANFGAKHINDLSEADW	152	0
A0R2V7	GGPLSHVMAAKAVALAEARQP	330	0
A0R2V7	HAHVTTTTTHKSLRGPRGGMV	291	0
A0R2V7	KELADQRDSLKLIASENYASP	58	0
A0R2V7	LANTQPEGTSKAKYKLADGTA	458	0
A0R2V7	LLTMGTWFSDKYAEGTIGHRF	81	0
A0R2V7	MAHFAGLVAGKVFTGDEDPVP	270	0
A0R2V7	NTQPEGTSKAKYKLADGTAER	460	0
A0R2V7	QPEGTSKAKYKLADGTAERVH	462	0
A0R2V7	SAYPRRVNFAKMREIADEVGA	244	0
A0R2V7	SEADWETLRNKLGNQRLLGMS	168	0
A0R2V7	THGFRPNISGKMFHQRSYGTN	196	0
A0R2V7	VEPRVAAATRKELADQRDSLK	48	0
A0R2W6	FDGDGRITSMKAYWSPADIKQ	113	0
A0R2W6	HDAAALESFVKRYLDTVAGGS	13	0
A0R2W6	KNMTAATTDIKTELLSFRPGG	68	0
A0R2W6	MKAYWSPADIKQL________	122	0
A0R342	ACLNAIEYLKKWGYTGEQAYL	351	0
A0R342	APCHMLSGPIKVEGAEPGDLL	78	0
A0R342	DIRPGGKGPQKVDRGQVAVTS	405	0
A0R342	EGWGYSGIFAKVNGGGFLTDY	118	0
A0R342	FLTDYYPDAYKAIWDFHGQQC	134	0
A0R342	GFIDMHVDLIKGGMETYGVTT	288	0
A0R342	GTAPSPDLLAKWNERERALIA	174	0
A0R342	IFDFDIRPGGKGPQKVDRGQV	401	0
A0R342	KPGSEFRIECKEWTDGQIGNN	46	0
A0R342	NACLNAIEYLKKWGYTGEQAY	350	0
A0R342	PEVVFSVDHSKSMRDQAVPGH	12	0
A0R342	PRENGGNHDIKNFTRGSRIFY	235	0
A0R3D2	ADLLVVQRGEKVTVEVTVLVE	105	0
A0R3D2	GASRQARRDGKVPAVLYGHGT	32	0
A0R3D2	IEGTEQLALTKALDVHPIRRN	81	0
A0R3D2	________MAKTANIPNKLTA	3	0
A0R3D2	_MAKTANIPNKLTANVRTRTG	10	0
A0R3D6	AALRRAVPATKGNTKRLASLG	353	0
A0R3D6	ADVEDFLDAGKPFGLRPEAIL	301	0
A0R3D6	DFLRDTLLWAKLIDKYKGTMT	240	0
A0R3D6	DTLLWAKLIDKYKGTMTAAPN	244	0
A0R3D6	EGNIVVCGRVKDVIIMAGRNI	437	0
A0R3D6	FLVATPVLEEKGILVLKVADL	128	0
A0R3D6	IPMYFGAELVKVTPMDFLRDT	225	0
A0R3D6	LLWAKLIDKYKGTMTAAPNFA	246	0
A0R3D6	MFVGAKYDVEKDVMVSWLPCF	194	0
A0R3D6	____MSRFTEKMYRNARTVTT	7	0
A0R3D6	PGSIPKTPSGKLRRANSVSLV	533	0
A0R3D6	QLTSGSTGSPKAVQITHRNIH	168	0
A0R3D6	RAVPATKGNTKRLASLGPLLN	357	0
A0R3D6	SNAEAMFVGAKYDVEKDVMVS	189	0
A0R3D6	TMNVIGMIELKAVIISEPFLV	110	0
A0R3D6	VLEEKGILVLKVADLLAADPI	134	0
A0R4C9	DVKLLDGGRKKWELDARPLSA	115	0
A0R4C9	DVRSPDEFSGKILAPAHLPQE	172	0
A0R4C9	DWAESNLKAPKTVFVEVDEDT	21	0
A0R4C9	ELDARPLSAEKVERPQTSYTA	127	0
A0R4C9	GTFKSDEELAKLYAEAGLDGE	216	0
A0R4C9	HIEGAVKLDWKTDLQDPIRRD	48	0
A0R4C9	IPGAINVPWSKAANEDGTFKS	200	0
A0R4C9	LQELLGHKNVKNYDGSWTEYG	256	0
A0R4C9	LYAEAGLDGEKETIAYCRIGE	227	0
A0R4C9	QDVKLLDGGRKKWELDARPLS	114	0
A0R4C9	RDEVIAAIGTKNLVDVRSPDE	158	0
A0R4C9	SKAANEDGTFKSDEELAKLYA	209	0
A0R4C9	VERPQTSYTAKEPDNSIRAFR	138	0
A0R4C9	VSTDWAESNLKAPKTVFVEVD	18	0
A0R4C9	WFAAYAYWYFKLYGHQDVKLL	99	0
A0R4C9	WFVLQELLGHKNVKNYDGSWT	253	0
A0R4C9	YDTGHIEGAVKLDWKTDLQDP	44	0
A0R4C9	YFKLYGHQDVKLLDGGRKKWE	107	0
A0R4D0	__MPAGVDLEKETVITGRVVD	9	0
A0R4Z5	AFAPVVLAWIKDLKADPEKVN	318	0
A0R4Z5	AVLLASEQAVKEHNLKPRARI	255	0
A0R4Z5	GPIPATEYALKKTGLSIDDID	291	0
A0R4Z5	IDAVRTPVGKKNGSLAQVHPI	17	0
A0R4Z5	IIDAVRTPVGKKNGSLAQVHP	16	0
A0R4Z5	LGHPLGATGAKLFATMLNTLE	346	0
A0R4Z5	PIPATEYALKKTGLSIDDIDT	292	0
A0R4Z5	PVVLAWIKDLKADPEKVNPNG	321	0
A0R4Z5	SEQAVKEHNLKPRARIHHISA	260	0
A0R4Z5	VPISSAMIVGKELGFSTPTAE	132	0
A0R4Z5	WIKDLKADPEKVNPNGGAIAL	326	0
A0R518	EVDVRDYDALKAVVDSGVEQL	85	0
A0R518	GIGNGGATLDKTSEADWDDMI	116	0
A0R518	IILTSSVGGLKAYPHTGHYIA	163	0
A0R518	___MAGRVEGKVAFITGAARG	8	0
A0R518	MIGVNLSGVWKTVKAAVPHLI	135	0
A0R518	PMTVDAGSMLK__________	279	0
A0R518	TPLFMNEGTMKLFRPDLENPG	216	0
A0R518	VNLSGVWKTVKAAVPHLISGG	138	0
A0R518	YPHTGHYIAAKHGVVGLMRTF	175	0
A0R566	GSIEYAVTVLKVPLIVVLGHD	95	0
A0R566	RVTPSILLGRKAGLSRVDEFE	143	0
A0R566	SNPVAAWKALKDGNARFVAGQ	14	0
A0R566	VLGHDSCGAVKATLSALDEGE	111	0
A0R5E1	KVEFEVGQSPKGPQATGVRTI	57	0
A0R5E1	____MPQGTVKWFNAEKGFGF	7	0
A0R5E1	QGTVKWFNAEKGFGFIAPEDG	13	0
A0R5M8	DSLLLGTDLVKDTGRLVRAYD	197	0
A0R5M8	DVRAGLTAAPKSLPPKWFYDA	31	0
A0R5M8	GEEMLTEVSCKFRPENVVAEL	286	0
A0R5M8	LTAAPKSLPPKWFYDAVGSDL	36	0
A0R5M8	LVELGSGTSEKTRMLLDAMRD	92	0
A0R5M8	VCGDFEEHLGKIPHVGRRLVV	148	0
A0R5R5	AEILEIFAAGKEPLKFTAYDG	29	0
A0R5R5	AVEEVGLPTAKVWGLYMAGSR	392	0
A0R5R5	DATLEEAQDNKYRLVFEKLRL	195	0
A0R5R5	EIFAAGKEPLKFTAYDGSSAG	33	0
A0R5R5	HNYPAYFNFLKSKLRTGGLLL	298	0
A0R5R5	IVRSIGIEHLKPIAPPPQEAL	124	0
A0R5R5	KERETSTADRKLTLAEILEIF	15	0
A0R5R5	LRALAERMEFKRPPARVLANI	104	0
A0R5R5	______MTTFKERETSTADRK	5	0
A0R5R5	MVRYAARHGVKALGVTLSREQ	231	0
A0R5R5	PEDATMGLDLKTPRGTTYLAT	54	0
A0R5R5	QDNKYRLVFEKLRLKPGDRLL	202	0
A0R5R5	RRIMEGLRHSKTRDAEAIHHH	148	0
A0R5R5	VLAVKLDDQGKDGGLPLRPWW	425	0
A0R5R5	VVQLHQVLAVKLDDQGKDGGL	419	0
A0R5R5	YPAYFNFLKSKLRTGGLLLNH	300	0
A0R5R5	YRLVFEKLRLKPGDRLLDVGC	206	0
A0R5R7	AFPYRKDPEDKNIRIAPTFPS	391	0
A0R5R7	ASADNIAWYLKHAGKKSIGPD	282	0
A0R5R7	EQLVASDPTIKGIWCVPVYSN	181	0
A0R5R7	ESKIASWTDPKGGYFVSLDVW	347	0
A0R5R7	GTAKRTVALAKDAGIAVTEAG	369	0
A0R5R7	HAGKKSIGPDKVNQLRHLRFF	293	0
A0R5R7	IAWYLKHAGKKSIGPDKVNQL	287	0
A0R5R7	KQLKLDLTRGKPSPEQLDLSN	38	0
A0R5R7	LAATEALLGDK__________	428	0
A0R5R7	MQRHRELIAPKFALVAEILED	323	0
A0R5R7	NIAWYLKHAGKKSIGPDKVNQ	286	0
A0R5R7	NRPLVFASTSKITFAGAGVSF	259	0
A0R5R7	NYAELQAKQLKLDLTRGKPSP	31	0
A0R5R7	PRPWSAEPTVKFLCPAPGYDR	133	0
A0R5R7	QQRNYAELQAKQLKLDLTRGK	28	0
A0R5R7	RRLVQMPTAAKDFRLMWDNAY	213	0
A0R5R7	TEAGSAFPYRKDPEDKNIRIA	386	0
A0R5R7	VSLDVWPGTAKRTVALAKDAG	362	0
A0R635	ARAKEAFGIQKRQRQMDRCRQ	200	0
A0R635	DDPESIFTTGKAAYIEDYAQR	300	0
A0R635	DPEHLRRYVNKDAVVLLPDYP	75	0
A0R635	DSVKHTVSGPKGDLDVMIIAL	116	0
A0R635	FQIQRRCPHLKADLSKFGVVE	475	0
A0R635	GYNEYLYTFFKCLTDERIAYA	436	0
A0R635	HNFFETTDSVKHTVSGPKGDL	109	0
A0R635	NLENGRCLTTKGHELRCQKL_	509	0
A0R635	PMVYDMPARAKEAFGIQKRQR	193	0
A0R635	PVPDLRRELEKLGFHNFFETT	95	0
A0R635	QRMAPVLAAEKARWAPSAGEP	319	0
A0R635	RCPHLKADLSKFGVVEGNTLT	480	0
A0R635	RVVREPIPDEKFRYGFEIPAA	386	0
A0R635	TTKGHELRCQKL_________	517	0
A0R635	VDYLYVSHLHKDHFDPEHLRR	61	0
A0R647	FDGADLPQLAKHFYAQALEER	46	0
A0R647	LGEQFMQWFLKEQVEEVAAMT	130	0
A0R652	AIDDQFGSFDKFQAQFTAAAN	108	0
A0R652	GDHAAIFLNEKNLAFHLGGHI	64	0
A0R652	GGHINHSIWWKNLSPNGGDKP	81	0
A0R652	HAFYLQYKNVKADYVKAFWNV	174	0
A0R652	MWEHAFYLQYKNVKADYVKAF	171	0
A0R652	QYKNVKADYVKAFWNVVNWDD	179	0
A0R652	SGQINELHHSKHHATYVKGVN	31	0
A0R652	VQNRFAAATSKTSGLIFG___	200	0
A0R652	YVKGVNDAIAKLEEARANGDH	46	0
A0R6E3	AEAANGIGVRKDLIEAVEAEE	100	0
A0R6E3	QRLYVARLRAKLTTAEAANGI	86	0
A0R6Q0	ATPVDHPIPGKVVVGIKTADV	61	0
A0R6Q0	EIEATGGAIIKGPYDDAHERR	87	0
A0R6Q0	GNGLVFYSPLKR_________	115	0
A0R6Q0	KFYETLGFSLKFRDGAHFAAL	31	0
A0R6Q0	LSTENLDESIKFYETLGFSLK	21	0
A0R6Q0	____MSDHEVKMVVLSTENLD	7	0
A0R6Q0	PIPGKVVVGIKTADVDAAAKE	67	0
A0R7F9	AEGIYAVIDVKAEPATVSELD	60	0
A0R7F9	GRRRLAYEIAKHAEGIYAVID	48	0
A0R7F9	LNLNESVLRTKVLRTDKH___	83	0
A0R7F9	SLETFLNVIRKDGGTVDKVDI	26	0
A0R7F9	VLRTKVLRTDKH_________	89	0
A0R7G6	AEPVDVVKVLKEAEVDVLVSY	127	0
A0R7G6	AGVPIVGDDIKSQVGATITHR	191	0
A0R7G6	AIFASENNTIKIADVPPTDVI	84	0
A0R7G6	ASAYLMKSPPKQLADDVARAE	346	0
A0R7G6	FIASDPVWAKKFEDAGVPIVG	177	0
A0R7G6	FVAAFDVDAKKVGFDLSEAIF	66	0
A0R7G6	GATITHRVMAKLFEDRGVTLD	205	0
A0R7G6	IDAVRAAKIAKDRGIGGPIEA	325	0
A0R7G6	MLERSRLESKKVSKTQAVTSN	241	0
A0R7G6	NMLERSRLESKKVSKTQAVTS	240	0
A0R7G6	NTTVPGLMHVKFGPYHVRDVN	45	0
A0R7G6	PIEAASAYLMKSPPKQLADDV	342	0
A0R7G6	QRGPTLDGIGKYYADTIEVSD	106	0
A0R7G6	RSRLESKKVSKTQAVTSNLSG	244	0
A0R7G6	SDHVAWLDDRKWAYVRLEGRA	280	0
A0R7G6	SGALAGKVEDKNVHIGPSDHV	263	0
A0R7G6	TSNLSGALAGKVEDKNVHIGP	259	0
A0R7G6	VFIASDPVWAKKFEDAGVPIV	176	0
A0R7G6	VSDAEPVDVVKVLKEAEVDVL	124	0
A4ZHR8	ADIVITATGNKDIITLDHMKA	332	0
A4ZHR8	ADLSLADFGRKEIRLAEHEMP	27	0
A4ZHR8	DMAALERSGAKKINIKPQVDQ	370	0
A4ZHR8	DSVTKSKFDNKYGTRHSLIDG	245	0
A4ZHR8	EPKGVSVFAWKGETLEEYWWA	119	0
A4ZHR8	ERSGAKKINIKPQVDQWIFDD	375	0
A4ZHR8	EYDNEVYRLAKHLDEKVARIH	441	0
A4ZHR8	GVLRERFEQDKTKWTKIAESV	193	0
A4ZHR8	HVEALGGTLTKLSKDQAEYIG	461	0
A4ZHR8	IITLDHMKAMKNQAILGNIGH	344	0
A4ZHR8	INVNDSVTKSKFDNKYGTRHS	241	0
A4ZHR8	KADVRNGIDYKVADLSLADFG	15	0
A4ZHR8	LRERFEQDKTKWTKIAESVKG	195	0
A4ZHR8	MAALERSGAKKINIKPQVDQW	371	0
A4ZHR8	MMVLRGAQYEKAGVVPPAEDD	163	0
A4ZHR8	______MTELKADVRNGIDYK	5	0
A4ZHR8	NKDIITLDHMKAMKNQAILGN	341	0
A4ZHR8	NRGTDVLIGGKKVLICGYGDV	267	0
A4ZHR8	PAEDDDPAEWKVFLGVLRERF	179	0
A4ZHR8	PAINVNDSVTKSKFDNKYGTR	239	0
A4ZHR8	QVDQWIFDDGKSIIVLSEGRL	387	0
A4ZHR8	QVIAQIELWTKNDEYDNEVYR	428	0
A4ZHR8	RFEQDKTKWTKIAESVKGVTE	198	0
A4ZHR8	RGTDVLIGGKKVLICGYGDVG	268	0
A4ZHR8	RREYHDVQPLKGARISGSLHM	53	0
A4ZHR8	TKWTKIAESVKGVTEETTTGV	204	0
A4ZHR8	VGPNGTPEEPKGVSVFAWKGE	111	0
A4ZHR8	VLICGYGDVGKGCAESLAGQG	279	0
A4ZHR8	VYRLAKHLDEKVARIHVEALG	446	0
A4ZHR8	YIGVDVEGPYKPEHYRY____	479	0
EG10025	AAAPAAKAEGKSEFAENDAYV	317	0
EG10025	AAAPAPAAGVKEVNVPDIGGD	207	0
EG10025	ADAAPAQAEEKKEAAPAAAPA	91	0
EG10025	AEAPAAAPAAKAEGKSEFAEN	313	0
EG10025	APEVAILGVSKSAMEPVWNGK	577	0
EG10025	APFAGVVKELKVNVGDKVKTG	262	0
EG10025	DAAPAQAEEKKEAAPAAAPAA	92	0
EG10025	DEVEITEILVKVGDKVEAEQS	23	0
EG10025	DEVEVTEILVKVGDKVEAEQS	126	0
EG10025	DEVEVTEVMVKVGDKVAAEQS	227	0
EG10025	DVQAYVKEAIKRAEAAPAATG	370	0
EG10025	EEAAKRKLDVKITPVVFIMKA	456	0
EG10025	EGAAPAAAPAKQEAAAPAPAA	291	0
EG10025	ELKVNVGDKVKTGSLIMIFEV	270	0
EG10025	ELSRELMTISKKARDGKLTAG	531	0
EG10025	EQSLITVEGDKASMEVPAPFA	245	0
EG10025	EQSLITVEGDKASMEVPSPQA	41	0
EG10025	EVPAPFAGTVKEIKVNVGDKV	158	0
EG10025	EVPAPFAGVVKELKVNVGDKV	259	0
EG10025	EVPSPQAGIVKEIKVSVGDKT	55	0
EG10025	FRKQQNEEAAKRKLDVKITPV	450	0
EG10025	GEAGAAAPAAKQEAAPAAAPA	191	0
EG10025	GGIPGMLPWPKVDFSKFGEIE	391	0
EG10025	IEEVELGRIQKISGANLSRNW	410	0
EG10025	ILREDVQAYVKEAIKRAEAAP	366	0
EG10025	ITEILVKVGDKVEAEQSLITV	27	0
EG10025	KQQNEEAAKRKLDVKITPVVF	452	0
EG10025	KSAMEPVWNGKEFVPRLMLPI	587	0
EG10025	LAREFGVNLAKVKGTGRKGRI	346	0
EG10025	LSEDGQRLTLKKYINIGVAVD	491	0
EG10025	LSRELMTISKKARDGKLTAGE	532	0
EG10025	LVVPVFKDVNKKGIIELSREL	516	0
EG10025	_____MAIEIKVPDIGADEVE	6	0
EG10025	MLPWPKVDFSKFGEIEEVELG	396	0
EG10025	MTISKKARDGKLTAGEMQGGC	537	0
EG10025	NLAKVKGTGRKGRILREDVQA	353	0
EG10025	PAAAPAAAAAKDVNVPDIGSD	106	0
EG10025	QEAAAPAPAAKAEAPAAAPAA	302	0
EG10025	REFGVNLAKVKGTGRKGRILR	348	0
EG10025	SEDGQRLTLKKYINIGVAVDT	492	0
EG10025	SPQAGIVKEIKVSVGDKTQTG	58	0
EG10025	TDITELEAFRKQQNEEAAKRK	442	0
EG10025	TPNGLVVPVFKDVNKKGIIEL	512	0
EG10025	VKEIKVNVGDKVSTGSLIMVF	167	0
EG10025	VKEIKVSVGDKTQTGALIMIF	64	0
EG10025	VKELKVNVGDKVKTGSLIMIF	268	0
EG10025	VKITPVVFIMKAVAAALEQMP	465	0
EG10025	VMIPHVTHFDKTDITELEAFR	431	0
EG10025	VTEILVKVGDKVEAEQSLITV	130	0
EG10025	VTEVMVKVGDKVAAEQSLITV	231	0
EG10025	VVPVFKDVNKKGIIELSRELM	517	0
EG10207	ATVGSCAQIGKNVHLSGGVGI	154	0
EG10207	CAVIVKKVDAKTRGKVGINEL	259	0
EG10207	DGQWVTHQWLKKAVLLSFRIN	60	0
EG10207	ESRYFDKVPMKFADYDEARFQ	89	0
EG10207	GQWVTHQWLKKAVLLSFRIND	61	0
EG10207	IEGAESRYFDKVPMKFADYDE	85	0
EG10207	KYSLYCAVIVKKVDAKTRGKV	254	0
EG10207	LDSGALRVAEKIDGQWVTHQW	48	0
EG10207	SVVVSGNLPSKDGKYSLYCAV	241	0
EG10207	VKKVDAKTRGKVGINELLRTI	263	0
EG10207	VSGNLPSKDGKYSLYCAVIVK	244	0
EG10207	YSLYCAVIVKKVDAKTRGKVG	255	0
EG10251	_________MKKIDVKILDPR	2	0
EG10251	________MKKIDVKILDPRV	3	0
EG10251	____MKKIDVKILDPRVGKEF	7	0
EG10251	MMLPRSGLGHKHGIVLGNLVG	76	0
EG10367	AGIALNDNFVKLVSWYDNETG	307	0
EG10367	AKKVVMTGPSKDNTPMFVKGA	124	0
EG10367	ARKHITAGAKKVVMTGPSKDN	116	0
EG10367	ATYEQIKAAVKAAAEGEMKGV	261	0
EG10367	AVKAAAEGEMKGVLGYTEDDV	269	0
EG10367	CTTNCLAPLAKVINDNFGIIE	160	0
EG10367	GEVCTSVFDAKAGIALNDNFV	296	0
EG10367	GLFLTDETARKHITAGAKKVV	108	0
EG10367	HGRFDGTVEVKDGHLIVNGKK	61	0
EG10367	IGRIVFRAAQKRSDIEIVAIN	23	0
EG10367	KDGHLIVNGKKIRVTAERDPA	71	0
EG10367	KVLDLIAHISK__________	331	0
EG10367	LDADYMAYMLKYDSTHGRFDG	46	0
EG10367	LEKAATYEQIKAAVKAAAEGE	257	0
EG10367	_______MTIKVGINGFGRIG	4	0
EG10367	NIIPSSTGAAKAVGKVLPELN	213	0
EG10367	PMFVKGANFDKYAGQDIVSNA	138	0
EG10367	PSKDNTPMFVKGANFDKYAGQ	132	0
EG10367	SSTGAAKAVGKVLPELNGKLT	217	0
EG10367	TARKHITAGAKKVVMTGPSKD	115	0
EG10367	TQKTVDGPSHKDWRGGRGASQ	192	0
EG10367	TTVHATTATQKTVDGPSHKDW	184	0
EG10367	VGKVLPELNGKLTGMAFRVPT	225	0
EG10367	VKDGHLIVNGKKIRVTAERDP	70	0
EG10367	VTAERDPANLKWDEVGVDVVA	84	0
EG10367	WYDNETGYSNKVLDLIAHISK	321	0
EG10407	ALDVTVHAIGKTRSIERINKA	450	0
EG10407	ARQPLEVVRDKLAAITDWTAE	394	0
EG10407	DFAEFDADAAKKHLRPVARQP	377	0
EG10407	DLVKLLGERCKTLKEMAQSCR	352	0
EG10407	DQMLEEGTAYKCYCSKERLEA	97	0
EG10407	EGTAYKCYCSKERLEALREEQ	102	0
EG10407	EWDEGPYYQTKRFDRYNAVID	77	0
EG10407	FAEFDADAAKKHLRPVARQPL	378	0
EG10407	GKTRSIERINKALDFIAEREN	459	0
EG10407	HVSMINGDDGKKLSKRHGAVS	236	0
EG10407	IKYFTLNAVSKSASAFNTDKL	293	0
EG10407	INGDDGKKLSKRHGAVSVMQY	240	0
EG10407	KLLGERCKTLKEMAQSCRYFY	355	0
EG10407	LEALREEQMAKGEKPRYDGRC	115	0
EG10407	LREEQMAKGEKPRYDGRCRHS	118	0
EG10407	_________MKIKTRFAPSPT	2	0
EG10407	_______MKIKTRFAPSPTGY	4	0
EG10407	NNTPRQINILKALKAPVPVYA	215	0
EG10407	PRQINILKALKAPVPVYAHVS	218	0
EG10407	RNGPQLADLVKLLGERCKTLK	345	0
EG10407	SKSASAFNTDKLLWLNHHYIN	302	0
EG10407	TADELEVGMGKVGMPLRVAVT	423	0
EG10407	VSMINGDDGKKLSKRHGAVSV	237	0
EG10410	ADYEERKAKIKADAEEAARKI	227	0
EG10410	AEAQPDREIEKRGPAIAQAFD	72	0
EG10410	AEFFFNTDRKKRLEDNLPRLQ	340	0
EG10410	AGIFGIGQHPKGDKDPFALRR	472	0
EG10410	AIAQAFDAEGKPSKAAEGWAR	86	0
EG10410	ALGVLRIIVEKNLNLDLQTLT	494	0
EG10410	ALVYTMKGDQKYFPVYANDGK	286	0
EG10410	ANKRVSNILAKSDEVLSDRVN	592	0
EG10410	ASTLKEPEEIKLAMQVVVLRD	613	0
EG10410	ATSLAKLPIPKLMRWGASDVH	146	0
EG10410	DAAAALAAANKRVSNILAKSD	584	0
EG10410	DAEFFFNTDRKKRLEDNLPRL	339	0
EG10410	DPQQIISGNEKVVRPRLADAE	321	0
EG10410	FDKVMVMVDDKELRINRLTML	662	0
EG10410	FGIGQHPKGDKDPFALRRAAL	475	0
EG10410	FQQQLGTLRDKTDRIQALAGW	364	0
EG10410	GEWLLYRAHVKGESTEALLPN	123	0
EG10410	GKVIADYEERKAKIKADAEEA	223	0
EG10410	IKADAEEAARKIGGNADLSES	236	0
EG10410	KYFPVYANDGKLLPNFIFVAN	296	0
EG10410	LPNMVATSLAKLPIPKLMRWG	141	0
EG10410	LREPVDAFFDKVMVMVDDKEL	654	0
EG10410	LRINRLTMLEKLRELFLRVAD	674	0
EG10410	LSDRVNASTLKEPEEIKLAMQ	607	0
EG10410	LVEWPVVLTAKFEEKFLAVPA	264	0
EG10410	_______MSEKTFLVEIGTEE	4	0
EG10410	NFIFVANIESKDPQQIISGNE	310	0
EG10410	NHATRAGLLSKCDLMTNMVFE	394	0
EG10410	PVACALAIADKMDTLAGIFGI	457	0
EG10410	PVVLTAKFEEKFLAVPAEALV	268	0
EG10410	QAFDAEGKPSKAAEGWARGCG	89	0
EG10410	QYPEILRERGKVIADYEERKA	214	0
EG10410	TEEAVRLYGDKLTNANVVDDV	514	0
EG10410	TRPADFDARMKAVSHFRTLDA	565	0
EG10410	VDQAERLTTDKGEWLLYRAHV	112	0
EG10410	VEIGTEELPPKALRSLAESFA	18	0
EG10410	VHTVTLLLGDKVIPATILGIQ	171	0
EG10410	VIADYEERKAKIKADAEEAAR	225	0
EG10410	VPAEALVYTMKGDQKYFPVYA	282	0
EG10410	WFAAPRRLALKVANLAEAQPD	57	0
EG10416	AMVEGIELTLKSMLDVVRKFG	128	0
EG10416	APGNVLGIMQKGYTLNGRTIR	176	0
EG10416	IEKAHKFALEKFINELLPVID	90	0
EG10416	LRRRTELDIEKAHKFALEKFI	82	0
EG10416	_______MSSKEQKTPEGQAP	4	0
EG10416	____MSSKEQKTPEGQAPEEI	7	0
EG10416	RAAMVTVAKAKA_________	196	0
EG10416	RTELDIEKAHKFALEKFINEL	85	0
EG10416	SLDRALEVADKANPDMSAMVE	111	0
EG10416	TIRAAMVTVAKAKA_______	194	0
EG10416	TLKSMLDVVRKFGVEVIAETN	136	0
EG10489	ADSADAEKVIKFLREEMGVKK	177	0
EG10489	AVEKAYKGERKISWMEIYTGE	62	0
EG10489	DLIREYRVAIKGPLTTPVGGG	100	0
EG10489	ERLMDGAKLLKCSEFGDAIIE	404	0
EG10489	ESKVVVPAQGKKITLQNGKLN	12	0
EG10489	EWKADSADAEKVIKFLREEMG	174	0
EG10489	GELIDGGPWLKVKNPNTGKEI	265	0
EG10489	GIKPCSEEGTKRLVRAAIEYA	207	0
EG10489	GTAPKYAGQDKVNPGSIILSA	350	0
EG10489	GWTEAADLIVKGMEGAINAKT	378	0
EG10489	IGVDVTPAMLKVVDAAVEKAY	47	0
EG10489	IKFLREEMGVKKIRFPEHCGI	186	0
EG10489	ISWMEIYTGEKSTQVYGQDVW	73	0
EG10489	KFLREEMGVKKIRFPEHCGIG	187	0
EG10489	LFEATHGTAPKYAGQDKVNPG	344	0
EG10489	LIDGGPWLKVKNPNTGKEIVI	267	0
EG10489	MLKVVDAAVEKAYKGERKISW	55	0
EG10489	NDRDSVTLVHKGNIMKFTEGA	230	0
EG10489	NIMKFTEGAFKDWGYQLAREE	242	0
EG10489	NPNTGKEIVIKDVIADAFLQQ	278	0
EG10489	QGKKITLQNGKLNVPENPIIP	20	0
EG10489	RFPEHCGIGIKPCSEEGTKRL	199	0
EG10489	RYYQGTPSPVKHPELTDMVIF	142	0
EG10489	SEDIYAGIEWKADSADAEKVI	166	0
EG10489	SKVVVPAQGKKITLQNGKLNV	13	0
EG10489	VKGMEGAINAKTVTYDFERLM	387	0
EG10489	VTLVHKGNIMKFTEGAFKDWG	235	0
EG10489	VVDAAVEKAYKGERKISWMEI	58	0
EG10489	YDFERLMDGAKLLKCSEFGDA	401	0
EG10492	AFQAVDQDALKAKFAVSNVNG	223	0
EG10492	AQQSEVLKGLKVALSKAEGEK	890	0
EG10492	CAKAAQEDILKAYEAYDFHEV	701	0
EG10492	CVSNVAGDGEKRKFA______	934	0
EG10492	DDLYGIIRAAKKGKKTFILHD	45	0
EG10492	DIIKDRQYTAKADSVARRSCQ	739	0
EG10492	DLYGIIRAAKKGKKTFILHDG	46	0
EG10492	DQKGLRAQSLKEIKGVQWIPD	436	0
EG10492	EKFTAAEFRAKCREYAATQVD	125	0
EG10492	ELLKVRGEVNKVIEQARADKK	821	0
EG10492	EMGSFYLDIIKDRQYTAKADS	732	0
EG10492	GEMAVSDEILKRAADSYRRIR	646	0
EG10492	GIIRAAKKGKKTFILHDGPPY	49	0
EG10492	GIQAWWDLDAKEILGDEADQY	514	0
EG10492	GKIIGNGHLHKGAKPVHWCVD	180	0
EG10492	GLRAQSLKEIKGVQWIPDWGQ	439	0
EG10492	GSIHIGHSVNKILKDIIVKSK	72	0
EG10492	HGFTVDGQGRKMSKSIGNTVS	602	0
EG10492	HGPDDYVIGQKYGLETANPVG	348	0
EG10492	HIGHSVNKILKDIIVKSKGLS	75	0
EG10492	IELKVEQEYGKPGEKFTAAEF	112	0
EG10492	IGNGHLHKGAKPVHWCVDCRS	183	0
EG10492	ILGDEADQYVKVPDTLDVWFD	526	0
EG10492	KILKDIIVKSKGLSGYDSPYV	82	0
EG10492	KVALSKAEGEKCPRCWHYTQD	900	0
EG10492	KVIEQARADKKVGGSLEAAVT	831	0
EG10492	LAEAEVEYYDKTSPSIDVAFQ	205	0
EG10492	LANLNGFDPAKDMVKPEEMVV	673	0
EG10492	______MSDYKSTLNLPETGF	5	0
EG10492	MSSLMISTAMKGKAPYRQVLT	581	0
EG10492	NDIVVALLQEKGALLHVEKMQ	390	0
EG10492	NGFDPAKDMVKPEEMVVLDRW	677	0
EG10492	NKVIEQARADKKVGGSLEAAV	830	0
EG10492	NTVSPQDVMNKLGADILRLWV	619	0
EG10492	PADAQQSEVLKGLKVALSKAE	887	0
EG10492	QAVDQDALKAKFAVSNVNGPI	225	0
EG10492	QEKGALLHVEKMQHSYPCCWR	398	0
EG10492	QHSYPCCWRHKTPIIFRATPQ	410	0
EG10492	QIDGQAVILAKDLVESVMQRI	275	0
EG10492	RCWHYTQDVGKVAEHAEICGR	913	0
EG10492	RTLELMEEVAKRVEVDGIQAW	498	0
EG10492	SLMISTAMKGKAPYRQVLTHG	583	0
EG10492	SNVAGDGEKRKFA________	936	0
EG10492	TEANIIRALGKIIGNGHLHKG	171	0
EG10492	TGFPMRGDLAKREPGMLARWT	23	0
EG10492	TLYAEPELSAKLTALGDELRF	851	0
EG10492	TPQWFVSMDQKGLRAQSLKEI	428	0
EG10492	TVDGQGRKMSKSIGNTVSPQD	605	0
EG10492	VEQEYGKPGEKFTAAEFRAKC	116	0
EG10492	VLDRWAVGCAKAAQEDILKAY	693	0
EG10492	VLKGLKVALSKAEGEKCPRCW	895	0
EG10492	VNKILKDIIVKSKGLSGYDSP	80	0
EG10492	VTDYTILGTVKGAELELLRFT	297	0
EG10492	VWGYLPGEREKYVFTGEWYEG	784	0
EG10492	WDCHGLPIELKVEQEYGKPGE	105	0
EG10492	WGVPMSLFVHKDTEELHPRTL	480	0
EG10492	WSHPYLTMDFKTEANIIRALG	160	0
EG10492	YAATQVDGQRKDFIRLGVLGD	139	0
EG10492	YGIIRAAKKGKKTFILHDGPP	48	0
EG10492	YPTLDGVNVFKANDIVVALLQ	378	0
EG10762	AKLYELEMQKKNAEKQAMEDN	303	0
EG10762	AVAELDALEEKLAQLEFRRMF	109	0
EG10762	CQNDRSQHKNKDQAMKQMKAK	284	0
EG10762	EAVVDTLDQMKQGLEDVSGLL	74	0
EG10762	EESEGEVAGIKSVTIKISGDY	177	0
EG10762	ELEMQKKNAEKQAMEDNKSDI	307	0
EG10762	EVAGIKSVTIKISGDYAYGWL	182	0
EG10762	KAKLYELEMQKKNAEKQAMED	302	0
EG10762	KDQAMKQMKAKLYELEMQKKN	294	0
EG10762	KNKDQAMKQMKAKLYELEMQK	292	0
EG10762	LRGYLDYDAKKERLEEVNAEL	31	0
EG10762	NAEKQAMEDNKSDIGWGSQIR	314	0
EG10762	NEPERAQALGKERSSLEAVVD	58	0
EG10762	RSYVLDDSRIKDLRTGVETRN	334	0
EG10762	SLDQFIEASLKAGL_______	362	0
EG10762	SQHKNKDQAMKQMKAKLYELE	289	0
EG10762	TETGVHRLVRKSPFDSGGRRH	204	0
EG10762	TQCQNDRSQHKNKDQAMKQMK	282	0
EG10762	VLRGYLDYDAKKERLEEVNAE	30	0
EG10770	ATEEEIRAVVKAGPGSLGPVN	332	0
EG10770	DFAAGANIDGKHYFGINWDRD	368	0
EG10770	DHELNEVKAEKLPQVASPLTF	311	0
EG10770	DLIRNELSSYKQLPLNFYQIQ	126	0
EG10770	EMTLVDTPNAKTIAELVEQFN	261	0
EG10770	EVGHIFQLGTKYSEALKASVQ	420	0
EG10770	GVMRSREFLMKDAYSFHTSQE	158	0
EG10770	IEKTVKTLLVKAVEGSSFPQV	284	0
EG10770	IEYKYRRNGEKQLIKTGDIVE	554	0
EG10770	KTGDIVEYLVKQIKG______	568	0
EG10770	LPLNFYQIQTKFRDEVRPRFG	138	0
EG10770	LVEQFNLPIEKTVKTLLVKAV	276	0
EG10770	NIELAEAIAPKEPRAAATQEM	242	0
EG10770	QFNLPIEKTVKTLLVKAVEGS	279	0
EG10770	QGIEVLLDDRKERPGVMFADM	513	0
EG10770	QLMLRAGMIRKLASGLYTWLP	34	0
EG10770	QVAILPMNMHKSFRVQELAEK	485	0
EG10770	RNLDNDDIEYKYRRNGEKQLI	547	0
EG10770	RTSQYLLSTLKETPADAEVIS	12	0
EG10770	SPDGQGRLLIKRGIEVGHIFQ	406	0
EG10770	TWLPTGVRVLKKVENIVREEM	51	0
EG10770	TYDAMYAAYSKIFSRMGLDFR	183	0
EG10770	VRGDHELNEVKAEKLPQVASP	308	0
EG10770	WLPTGVRVLKKVENIVREEMN	52	0
EG10770	YRRNGEKQLIKTGDIVEYLVK	558	0
EG10803	AEKIPSINVSKHRLDVQFDNV	351	0
EG10803	ALTEKDKADIKTAALIGVDYL	183	0
EG10803	AMARVCLGAEKIPSINVSKHR	343	0
EG10803	ASEAVNLLRDKGYLMSGDLVI	448	0
EG10803	DAGCDAKIVAKVERAEAVCSQ	223	0
EG10803	DANLGKGEGDKEKVGIDYKGL	107	0
EG10803	DKFLLDANLGKGEGDKEKVGI	102	0
EG10803	GDKEKVGIDYKGLPADVVPGD	115	0
EG10803	GGLSAEALTEKDKADIKTAAL	177	0
EG10803	GPLSNNKGINKLGGGLSAEAL	164	0
EG10803	IGDPELVGIQKALIRRARQLN	267	0
EG10803	KIRVSTFKEGKVFLNIGDKFL	85	0
EG10803	LLLDDGRVQLKVLEVQGMKVF	137	0
EG10803	LSAEALTEKDKADIKTAALIG	179	0
EG10803	MSAMYAANHLKGVTAIITMTE	377	0
EG10803	__MSRRLRRTKIVTTLGPATD	9	0
EG10803	NFSHGSPEDHKMRADKVREIA	48	0
EG10803	NLGKGEGDKEKVGIDYKGLPA	109	0
EG10803	PATDRDNNLEKVIAAGANVVR	26	0
EG10803	QGPKIRVSTFKEGKVFLNIGD	82	0
EG10803	QLKVLEVQGMKVFTEVTVGGP	145	0
EG10803	RLARDAGCDAKIVAKVERAEA	219	0
EG10803	SPEDHKMRADKVREIAAKLGR	53	0
EG10803	VAILGDLQGPKIRVSTFKEGK	75	0
EG10803	VTVGGPLSNNKGINKLGGGLS	160	0
EG10876	EGGVVDLNTLKAANIIGIQIE	96	0
EG10876	GLGKTGGRGHKGQKSRSGGGV	36	0
EG10876	GQMPLYRRLPKFGFTSRKAAI	63	0
EG10876	KTGGRGHKGQKSRSGGGVRRG	39	0
EG10876	LGRGIGSGLGKTGGRGHKGQK	29	0
EG10876	LNTLSPAEGSKKAGKRLGRGI	13	0
EG10876	NIIGIQIEFAKVILAGEVTTP	109	0
EG10876	NTLSPAEGSKKAGKRLGRGIG	14	0
EG10876	PVTVRGLRVTKGARAAIEAAG	129	0
EG10876	RLPKFGFTSRKAAITAEIRLS	70	0
EG10876	SPAEGSKKAGKRLGRGIGSGL	17	0
EG10876	TAEIRLSDLAKVEGGVVDLNT	84	0
EG10903	AGKMEGTFKRKPERSDLSADI	185	0
EG10903	DVVSIREKAKKQSRVKAALEL	151	0
EG10903	DYGVQLREKQKVRRIYGVLER	60	0
EG10903	EQAPGQHGARKPRLSDYGVQL	45	0
EG10903	KPTWLEVDAGKMEGTFKRKPE	177	0
EG10903	LKSGVRAIDTKCKIEQAPGQH	31	0
EG10903	LSDYGVQLREKQKVRRIYGVL	58	0
EG10903	___MARYLGPKLKLSRREGTD	8	0
EG10903	_MARYLGPKLKLSRREGTDLF	10	0
EG10903	NDVVSIREKAKKQSRVKAALE	150	0
EG10903	NEHLIVELYSK__________	206	0
EG10903	RAEARQLVSHKAIMVNGRVVN	121	0
EG10903	RNYYKEAARLKGNTGENLLAL	83	0
EG10903	SGVRAIDTKCKIEQAPGQHGA	33	0
EG10903	SPNDVVSIREKAKKQSRVKAA	148	0
EG10903	SRREGTDLFLKSGVRAIDTKC	22	0
EG10903	VDAGKMEGTFKRKPERSDLSA	183	0
EG10903	VLERQFRNYYKEAARLKGNTG	77	0
EG10905	AVIRSMVMRTKHAVTEASPMV	93	0
EG10905	GRRQLAYPINKLHKAHYVLMN	53	0
EG10905	HAVTEASPMVKAKDERRERRD	104	0
EG10905	QLAYPINKLHKAHYVLMNVEA	56	0
EG10905	VTEASPMVKAKDERRERRDDF	106	0
EG10954	AASFGSFADFKAQFTDAAIKN	108	0
EG10954	APNAGGEPTGKVAEAIAASFG	92	0
EG10954	FKAQFTDAAIKNFGSGWTWLV	117	0
EG10954	NFGSGWTWLVKNSDGKLAIVS	128	0
EG10954	NLIKGTAFEGKSLEEIIRSSE	51	0
EG10954	SAETIEYHYGKHHQTYVTNLN	30	0
EG10954	SFELPALPYAKDALAPHISAE	12	0
EG10954	WALVNWEFVAKNLAA______	189	0
EG10954	WTWLVKNSDGKLAIVSTSNAG	133	0
EG11192	AEVTNSAIELKVLIEQMREQI	273	0
EG11192	AHVKETYNILKKKEAVGRRLD	233	0
EG11192	EELDRLEAHVKETYNILKKKE	226	0
EG11192	ERIRSRLTRGKVECTLRYEPD	61	0
EG11192	FNRESNTLASKSINAEVTNSA	259	0
EG11192	HVKETYNILKKKEAVGRRLDF	234	0
EG11192	KQLVTAANWVKMQSDEGEINP	96	0
EG11192	LQWQRERLVAKLEDAQVQLEN	188	0
EG11192	RLEGVTAEVVKVRSHMPEILQ	169	0
EG11192	SAQGELILNEKLAKQLVTAAN	83	0
EG11192	SMTAYARREIKGEWGSATWEM	14	0
EG11192	VARETEGQALKALIEQRLEGV	153	0
EG11192	VKETYNILKKKEAVGRRLDFM	235	0
EG11223	AALVLDGIQVKRPRCQEAAQQ	352	0
EG11223	AEDIHSWVEGKLIDKVGQLGK	91	0
EG11223	ATELADYLVAKGVPFREAHHI	377	0
EG11223	EAVVEAIRQGKPLEDLPLSEL	400	0
EG11223	GALTGMMMTLKGLPLAYNKDM	311	0
EG11223	KLIDKVGQLGKKLHTGRSRND	101	0
EG11223	LAYNKDMQEDKEGLFDALDTW	325	0
EG11223	LEDLPLSELQKFSQVIDEDVY	412	0
EG11223	LIDKVGQLGKKLHTGRSRNDQ	102	0
EG11223	LQSCLDKRAAKGGVSPQQVAQ	437	0
EG11223	NPDALELIRGKCGRVQGALTG	295	0
EG11223	PILSLQSCLDKRAAKGGVSPQ	433	0
EG11223	QDIVGSVAWSKALVTVGVLTA	42	0
EG11223	QVATDLKLWCKDTVSELLTAN	122	0
EG11223	RDESRLQDALKRLDVSPLGCG	188	0
EG11223	RFTQAADQRFKQFNDSLRFDY	17	0
EG11223	SRNDQVATDLKLWCKDTVSEL	118	0
EG11223	TLKGLPLAYNKDMQEDKEGLF	319	0
EG11223	TSGSSLMPQKKNPDALELIRG	284	0
EG11223	VTSGSSLMPQKKNPDALELIR	283	0
EG11415	ALGTTQVINSKTPLKSYPLDI	101	0
EG11415	ILTAASRDLDKFLWFIESNIE	157	0
EG11415	IQFIDLSLITKQAHWNMRGAN	48	0
EG11415	LDIHNVQDHLKELADRYAIVA	119	0
EG11415	______MSTAKLVKSKATNLL	5	0
EG11415	___MSTAKLVKSKATNLLYTR	8	0
EG11415	_MSTAKLVKSKATNLLYTRND	10	0
EG11415	NDVRKAIGEAKDDDTADILTA	140	0
EG11415	RYAIVANDVRKAIGEAKDDDT	134	0
EG11415	TRNDVSDSEKKATVELLNRQV	27	0
EG11415	YTRNDVSDSEKKATVELLNRQ	26	0
EG11427	ALSMDAVQKAKSGHPGAPMGM	23	0
EG11427	ANAVGMAIAEKTLAAQFNRPG	131	0
EG11427	ANIARGGYVLKDCAGQPELIF	544	0
EG11427	AVEEARAVTDKPSLLMCKTII	237	0
EG11427	AYEKLTAEGVKARVVSMPSTD	577	0
EG11427	CDQVESAVAWKYGVERQDGPT	504	0
EG11427	CSLAGTLKLGKLIAFYDDNGI	177	0
EG11427	DAAYRESVLPKAVTARVAVEA	603	0
EG11427	DIDGHDAASIKRAVEEARAVT	225	0
EG11427	ELKNFRQLHSKTPGHPEVGYT	96	0
EG11427	EMPSDFDAKAKEFIAKLQANP	342	0
EG11427	EVELAVAAYEKLTAEGVKARV	570	0
EG11427	FGFTVDNVVAKAKELL_____	658	0
EG11427	FIAKLQANPAKIASRKASQNA	354	0
EG11427	FTVDNVVAKAKELL_______	660	0
EG11427	GQAKESAWNEKFAAYAKAYPQ	310	0
EG11427	HEVCSLAGTLKLGKLIAFYDD	174	0
EG11427	IAEVLWRDFLKHNPQNPSWAD	46	0
EG11427	IALTREQLGWKYAPFEIPSEI	280	0
EG11427	IRALSMDAVQKAKSGHPGAPM	21	0
EG11427	KGEMPSDFDAKAKEFIAKLQA	340	0
EG11427	KTIIGFGSPNKAGTHDSHGAP	254	0
EG11427	______MSSRKELANAIRALS	5	0
EG11427	PSEIYAQWDAKEAGQAKESAW	297	0
EG11427	PSNLTLWSGSKAINEDAAGNY	394	0
EG11427	QANPAKIASRKASQNAIEAFG	359	0
EG11427	QEAAEFTRRMKGEMPSDFDAK	330	0
EG11427	QWDAKEAGQAKESAWNEKFAA	303	0
EG11427	RNAVRMAALMKQRQVMVYTHD	452	0
EG11427	TGYDLPMEELKNFRQLHSKTP	88	0
EG11427	VEAGIADYWYKYVGLNGAIVG	621	0
EG11427	VSMPSTDAFDKQDAAYRESVL	591	0
EG11427	VTDKPSLLMCKTIIGFGSPNK	244	0
EG11518	EFYLVTVPDGKLSPRLAALKP	74	0
EG11518	GKLSPRLAALKPGDEVQVVSE	83	0
EG11518	GPYLSILQLGKDLDRFKNLVL	129	0
EG11518	LESTIGLPMNKETSHVMLCGN	204	0
EG11518	___MADWVTGKVTKVQNWTDA	8	0
EG11518	MADWVTGKVTKVQNWTDALFS	11	0
EG11518	MQELEKRYEGKLRIQTVVSRE	165	0
EG11518	QLLKETRQMTKHLRRRPGHMT	233	0
EG11518	QMVRDTQQLLKETRQMTKHLR	226	0
EG11518	SYLPLMQELEKRYEGKLRIQT	160	0
EG11518	VLPFTAGQFTKLGLEIDGERV	38	0
EG11615	GLHFLARIRQKKYTLPVLILT	69	0
EG11615	HIHNLRDKVGKARIRTVRGFG	203	0
EG11615	ILTARDTLTDKIAGLDVGADD	87	0
EG11615	LDVGADDYLVKPFALEELHAR	101	0
EG11615	LEVHIHNLRDKVGKARIRTVR	200	0
EG11615	MGGEELILTPKEYALLSRLML	153	0
EG11615	_________MKILIVEDDTLL	2	0
EG12204	FGFITPADGSKDVFVHFSAIQ	27	0
EG12204	HFSAIQGNGFKTLAEGQNVEF	42	0
EG12204	KGQVKWFNESKGFGFITPADG	15	0
EG12204	________MAKIKGQVKWFNE	3	0
EG12204	______MAKIKGQVKWFNESK	5	0
EG12204	NVEFEIQDGQKGPAAVNVTAI	59	0
EG12411	GEKALQEYCAKHLIFRTSWVY	145	0
EG12411	IFRTSWVYAGKGNNFAKTMLR	158	0
EG12411	INATSVEAIAKAANEVGAWVI	90	0
EG12411	LVLPDWQVGVKRMLNELFTTT	287	0
EG12411	___MNILLFGKTGQVGWELQR	8	0
EG12411	NFAKTMLRLAKEREELAVIND	171	0
EG12411	RPHNSRLNTEKFQQNFALVLP	270	0
EG12411	TAHAIRVALNKPDVAGLYHLV	206	0
EG12411	TAPLNVYGETKLAGEKALQEY	132	0
EG12411	VNAAAHTAVDKAESEPEFAQL	69	0
EG12411	VYAGKGNNFAKTMLRLAKERE	164	0
EG12411	VYGETKLAGEKALQEYCAKHL	137	0
EG12411	YAALVFEEARKAGIPLALNKL	236	0
EG12503	EALTLMPVGSKWELTIPQELA	170	0
EG12503	GVKYLEENAKKEGVNSTESGL	94	0
EG12503	RFQAMAAEGVKYLEENAKKEG	86	0
EG12503	TDRVRVHYTGKLIDGTVFDSS	130	0
EG12503	VAGIADALEGKHPAVPVDVVH	49	0
EG12545	AATLSRSQDRKVKISEIIKHT	359	0
EG12545	AGSLRIGGQTKHFLVHETQEE	267	0
EG12545	AKNKKHVFCEKPIALSYEDCV	91	0
EG12545	ARFMNMHDNAKITCVYDPENG	27	0
EG12545	CHTKRNGWENKQERLSWKKMK	154	0
EG12545	DGAIAYGHPGKKTPLWLASLI	301	0
EG12545	DRKVKISEIIKHTSVM_____	367	0
EG12545	EDCVDMVKACKEAGVTFMAGH	108	0
EG12545	ENKQERLSWKKMKEQSGGHLY	162	0
EG12545	EPVIKAAKNKKHVFCEKPIAL	85	0
EG12545	ETQEEDDDRRKGNMTSEMDGA	283	0
EG12545	GAIAYGHPGKKTPLWLASLIR	302	0
EG12545	KEPVIKAAKNKKHVFCEKPIA	84	0
EG12545	KQERLSWKKMKEQSGGHLYHH	164	0
EG12545	LFLHNILCGAKPEEDYIDLLN	326	0
EG12545	LFMTLEFPSGKLATLEWGSAF	223	0
EG12545	LHKEPVIKAAKNKKHVFCEKP	82	0
EG12545	LSYEDCVDMVKACKEAGVTFM	105	0
EG12545	MSSLDALVSSKLVDCVIVATP	59	0
EG12545	NFFNGVQYARKLIKEGVIGEI	131	0
EG12545	NGVQYARKLIKEGVIGEILSC	134	0
EG12545	PEHYVIINGTKGSIKIDMQET	246	0
EG12545	TLSRSQDRKVKISEIIKHTSV	361	0
EG12545	TPLWLASLIRKETLFLHNILC	313	0
EG12545	VIGEILSCHTKRNGWENKQER	147	0
EG12545	VIINGTKGSIKIDMQETAGSL	250	0
EG12545	VIVATPNYLHKEPVIKAAKNK	74	0
EG12545	WENKQERLSWKKMKEQSGGHL	161	0
EG12669	EIAADFAQDKKSDFDLTPFRL	358	0
EG12669	ETADGEYQAKKAIVCAGTWVK	195	0
EG12669	IETADGEYQAKKAIVCAGTWV	194	0
EG12669	KAIVCAGTWVKDLLPELPVQP	205	0
EG12669	LAIKTWIQLAKEAGCAQLFNC	160	0
EG12669	LIRHAYGEGEKYVPLVLRAQT	59	0
EG12669	LITGLSGHGFKFASVLGEIAA	341	0
EG12669	LPELPVQPVRKVFAWYQADGR	218	0
EG12669	_________MKYDLIIIGSGS	2	0
EG12669	PAENDALKIGKHNGGQVIHSA	262	0
EG12669	QADGRYSVKNKFPAFTGELPN	234	0
EG12669	SAEQWQLNVEKLDAQGIMARW	116	0
EG12669	SGFLRSELAIKTWIQLAKEAG	153	0
EG12669	WYQADGRYSVKNKFPAFTGEL	232	0
EG12669	YGFPAENDALKIGKHNGGQVI	259	0
EG12712	AWKAAMEDVLKVQDQNQIPEL	113	0
EG12712	PDEQRVADAWKAAMEDVLKVQ	105	0
EG12712	RMEAPAVRVAKTMNTPHGDAI	23	0
EG12712	SNEELALPKEKLQELHI____	165	0
EG12712	VFDLRFCVPNKEVMPERGIHT	45	0
EG12982	DPIFFVPSEGKTAAELTREEK	167	0
EG12982	EDATDQKNLQKLLETMKDVPD	101	0
EG12982	GLTFIENAILKARHAAKVTAL	53	0
EG12982	KNLQKLLETMKDVPDDQRQAR	107	0
EG12982	KTAAELTREEKSAISHRGQAL	177	0
EG12982	KVVLATGNVGKVRELASLLSD	13	0
EG12982	NAILKARHAAKVTALPAIADD	59	0
EG12982	RYSGEDATDQKNLQKLLETMK	97	0
EG12982	SAISHRGQALKLLLDALRNG_	188	0
EG13014	AIVLPALWNEKRDTKRAKLLQ	296	0
EG13014	AVISRKTTGDKQAFHSAHVQP	160	0
EG13014	DGSSIPALLKKLEEHGMTQLG	359	0
EG13014	DPWHILQTGGKEIKSAIPMGC	125	0
EG13014	EQYVTKPVDAKIQDRFAEGIL	211	0
EG13014	ESNAGAVISRKTTGDKQAFHS	155	0
EG13014	FVHTVEQYVTKPVDAKIQDRF	206	0
EG13014	GVLDQVLDALKGMDVLEFGGI	55	0
EG13014	HILQTGGKEIKSAIPMGCVLT	128	0
EG13014	ILLTLIEDGPKALKEPENYDV	230	0
EG13014	LDGSSIPALLKKLEEHGMTQL	358	0
EG13014	LHTPTRILFGKGAIAGLREQI	16	0
EG13014	MNAVKLVREQKVTFLLAVGGG	85	0
EG13014	PALWNEKRDTKRAKLLQYAER	300	0
EG13014	PAYETLMNAVKLVREQKVTFL	79	0
EG13014	TLIEDGPKALKEPENYDVRAN	233	0
EG13014	VGGGSVLDGTKFIAAAANYPE	102	0
EG13014	VLITYGGGSVKKTGVLDQVLD	42	0
EG13014	WNEKRDTKRAKLLQYAERVWN	303	0
EG13952	DEKSALAYLEKHTARLKNLGV	68	0
EG13952	FLWKVWTESEKNHEAGGIYLF	46	0
EG13952	KNLGVEEVVAKVFDVNEPLSQ	84	0
EG13952	NEPLSQINQAKLA________	99	0
EG13952	PFGDAMAEQLKPLAESINQEP	24	0
EG13952	SINQEPGFLWKVWTESEKNHE	39	0
O05598	AALRRAVPATKGNTRRLATLG	353	0
O05598	ADVEDLLDAGKPFGLRPSAIL	301	0
O05598	APNFAYALLAKRLRRQAKPGD	262	0
O05598	DFLRDTLLWAKLIDKYQGTMT	240	0
O05598	DTLLWAKLIDKYQGTMTAAPN	244	0
O05598	EGHVVVCGRVKDVIIMAGRNI	437	0
O05598	FLVAIPILEQKGMQVLTVADL	128	0
O05598	IPMFFGAELVKVTPMDFLRDT	225	0
O05598	LLAKRLRRQAKPGDFDLSTLR	269	0
O05598	MFVGAQYDVDKDVMVSWLPCF	194	0
O05598	____MSRFTEKMFHNARTATT	7	0
O05598	PGTIPKTPSGKLRRANSVTLV	533	0
O05598	QLTSGSTGSPKAVQITHRNIY	168	0
O05598	TMTVIGMIEAKAVIVSEPFLV	110	0
O05814	AADTLKNVLIKVRQPGGDTEL	293	0
O05814	DDFAKHPFLVKGYIGPKALRE	344	0
O05814	DPADAEVASHKLLIRAGYIRP	26	0
O05814	DRQASPGVKFKDAELLGMPWI	531	0
O05814	EIGHIFQLGSKYTDAFTADVL	432	0
O05814	FPLTLYQIQTKYRDEARPRAG	140	0
O05814	FTADVLGEDGKPVRLTMGSYG	447	0
O05814	GILRAREFVMKDSYSFDIDAA	160	0
O05814	GRTVTAADTLKNVLIKVRQPG	288	0
O05814	GVPGDREVDDKRLGAALEPAD	317	0
O05814	LDDRQASPGVKFKDAELLGMP	529	0
O05814	LTVKGEYSSYKDFPLTLYQIQ	128	0
O05814	PFDVHLVIANKDAQARAGATA	495	0
O05814	PFLVKGYIGPKALRENNVRYL	350	0
O05814	THEELFTLTVKGEYSSYKDFP	121	0
O05814	TQYGDSVFRLKDRRGNDYLLG	99	0
O05814	YALLDDDDFAKHPFLVKGYIG	338	0
O06188	AHCPVAVMRSKVDQPASDINW	142	0
O06188	AVLEYAAREAKLRQAPILALG	175	0
O06188	AVPLRLVSVIKPTHPSPDDYD	47	0
O06188	EAQSAVEAAGKLVKIETDIPR	79	0
O06188	LGSTATELAEKAHCPVAVMRS	131	0
O06188	_MSGRGEPTMKTIIVGIDGSH	10	0
O06391	VWTLRLYLTGKRLWHDPRRRD	165	0
O33294	AGTILHTGDIKFDQLPPDGRP	172	0
O33294	ASISGAVPVGKMFVDGLIAGD	446	0
O33294	AVFGVIDALSKIGARVVTNAQ	357	0
O33294	DHIGAIPFLLKLRPDIPVVGS	95	0
O33294	DPKALEPAVRKVEAELESLVA	510	0
O33294	GTWRMLRANAKLAASTGVPQE	408	0
O33294	IAQGVRRTVGKWVGETYRRQP	539	0
O33294	LRPDIPVVGSKFTLALVAEKC	106	0
O33294	NGVSVDLVAGKASISGAVPVG	435	0
O33294	SKFTLALVAEKCREYRITPVF	115	0
O33341	FVLAVQWHPEKSLDDLRLFKA	280	0
O53176	CGLALALDRDKLSDMRGVLTP	383	0
O53176	PRGLVKRVVPKPGTGPSAAAR	322	0
O53176	RMAQDGDPGYKATSVLLGECG	364	0
O53176	TDTNCVVRSFKGGFSGGTIAS	177	0
O53176	VLYGATGFVGKLTAEYLARAG	21	0
O53176	YIRLLPRGLVKRVVPKPGTGP	317	0
O53204	AARPHRVTHRKLTRG______	554	0
O53204	AFGFKGPDQQKPAGVLSGGER	438	0
O53204	AWEGDDDNEAKWFWFEGNFGA	521	0
O53204	DQARAGIDPRKTVWEVVSDGL	400	0
O53204	DVTLSFYPGAKIGVVGPNGAG	33	0
O53204	EELAWVRSGAKARQAKSKARL	278	0
O53204	EFIYTMKKVRKAHGDKVILDD	13	0
O53204	EGNFGAYEENKVERLGVDAAR	536	0
O53204	EGNYSTYLEKKAERLAVQGRK	248	0
O53204	EMAAEAEKTRKLDFEEIQIPV	303	0
O53204	GGERRRVALCKLLLSKPDLLL	172	0
O53204	GLETPDSGSVKVGETVKLSYV	379	0
O53204	GNVEEGMGDIKIKLDRFNEVA	97	0
O53204	IGVVGPNGAGKSSVLRIMAGL	44	0
O53204	KAERLAVQGRKDAKLQKRLTE	258	0
O53204	LQQEPPLNEDKTVRGNVEEGM	83	0
O53204	__MAEFIYTMKKVRKAHGDKV	9	0
O53204	_MAEFIYTMKKVRKAHGDKVI	10	0
O53204	MKKVRKAHGDKVILDDVTLSF	18	0
O53204	NVVVEVDHLDKGYDGRALIKD	329	0
O53204	PNGVGKTTLFKTIVGLETPDS	365	0
O53204	RLAVQGRKDAKLQKRLTEELA	261	0
O53204	RNRLNLALTLKQGGNLILLDE	458	0
O53204	RVALCKLLLSKPDLLLLDEPT	177	0
O53204	RYEEMAAEAEKTRKLDFEEIQ	300	0
O53204	SGAKARQAKSKARLQRYEEMA	285	0
O53204	SGSVKVGETVKLSYVDQARAG	385	0
O53204	SRAYVSAFGFKGPDQQKPAGV	432	0
O53204	SVLRIMAGLDKPNNGDAFLAT	56	0
O53204	VEEGMGDIKIKLDRFNEVAEL	99	0
O53204	VGVIGPNGVGKTTLFKTIVGL	360	0
O53204	VQGRKDAKLQKRLTEELAWVR	264	0
O53204	VRSGAKARQAKSKARLQRYEE	283	0
O53204	YEGNYSTYLEKKAERLAVQGR	247	0
O53226	GAYGEKQMYGKTVQGVIRSTF	117	0
O53226	GKIVVAQYNVKATGHVAKLRR	143	0
O53226	GLNVVGISPDKPEKLATFRDA	77	0
O53226	________MTKTTRLTPGDKA	3	0
O53226	RSTFVVDEDGKIVVAQYNVKA	134	0
O53226	VLTAWGAYGEKQMYGKTVQGV	112	0
O53226	VVGISPDKPEKLATFRDAQGL	80	0
O53226	YPAASTPGCTKQACDFRDNLG	51	0
O53442	AWGLAGEPSLKQFVTG_____	270	0
O53442	LGADIEAYRDKLQNVADAGIF	235	0
O53442	_______MAQKPVADALTLEL	4	0
O53442	NEDVRVQHVMKGYRAEKYTQV	139	0
O53442	QNVADAGIFGKPQLRQLISDR	247	0
O53442	TDACEILLILKDNLAGHHREL	76	0
O53618	ELADGGEELVKVAGPGDYFGE	270	0
O53618	GAELANYRRNKVGIVFQAFNL	86	0
O53618	LSCLGGILRPKSGAIKFDEVD	60	0
O53618	VMLLGPSGCGKTTLLSCLGGI	46	0
O53665	AAENLAETASKVGGTALWLDV	258	0
O53665	ALEGFTRSLGKELRRGATTAL	150	0
O53665	ATGITEPAGLKGLHEFFTPVL	100	0
O53665	DDSTPPADWEKPLDGKVAIVT	209	0
O53665	ESTMRFLLSAKSAYVDGQVFS	185	0
O53665	LDVTADDAVDKISEHLRDHHG	276	0
O53665	LVNNAGITRDKLLANMDDARW	302	0
O53665	_______MAPKRSSDLFSQVV	4	0
O53665	NRGQTNYATTKAGMIGITQAL	364	0
O53665	PADWEKPLDGKVAIVTGAARG	214	0
O53665	SEHLRDHHGGKADILVNNAGI	288	0
O53665	VVEPLRAALEKDYDLVGNNLG	66	0
O53871	AFASVVLKFQKDLNIPDEKLN	339	0
O53871	DTTKEGLAKLKPAFEGLAALG	222	0
O53871	EAIRTPRGKQKNGSLHEVKPL	19	0
O53871	FQKDLNIPDEKLNVNGGAIAM	347	0
O53871	GLEAVNTAAQKVRSGWDDLVL	105	0
O53871	HDEHMRPDTTKEGLAKLKPAF	215	0
O53871	IYEAIRTPRGKQKNGSLHEVK	17	0
O53871	KQKNGSLHEVKPLSLVVGLID	27	0
O53871	LGGFDDVALQKYHWVEKINHV	241	0
O53871	LNEAFASVVLKFQKDLNIPDE	336	0
O53871	LVMIGSAAAGKLQGLTPRARI	276	0
O53871	LVVGLIDELRKRHPDLDENLI	41	0
O53871	MLTGPTPATRKVLDRAGLTVD	309	0
O53871	RPDTTKEGLAKLKPAFEGLAA	220	0
O53871	VALQKYHWVEKINHVHTGGNS	247	0
O53871	VDAYALRSQQKAAEAWSGGYF	177	0
O69687	AVAEVGLPTAKVWGLYMAASR	376	0
O69687	EASLEQAQENKYRLIFEKLRL	179	0
O69687	IFTATGQHPLKFTAYDGSTAG	17	0
O69687	KNYPFYFGFLKSKLRTGGLLL	282	0
O69687	LKTLTERVDFKRPSARVLANV	88	0
O69687	LSAEQAKWGQKAVEDEGLSDL	231	0
O69687	NLQLHHVLATKVDPRGDDSLP	403	0
O69687	QENKYRLIFEKLRLEPGDRLL	186	0
O69687	RRMANGLLHSKTRDAEAIHHH	132	0
O69687	SIGLTEHIGVKNYPFYFGFLK	272	0
O69687	VHPGDPYELLKTLTERVDFKR	79	0
O69687	YPFYFGFLKSKLRTGGLLLNH	284	0
O86352	MTEPAAWDEGKPRIITLTMNP	11	0
O86352	QHISSGVFLLKASVRELRECV	194	0
O86352	SFTVNESRTAKQYRFVLPGPS	112	0
O86352	TSVDVVRPTEKMRCGAPRYDP	37	0
P09621	AKVNIKPLEDKILVQANEAET	12	0
P09621	ASGLVIPDTAKEKPQEGTVVA	35	0
P09621	GLVIPDTAKEKPQEGTVVAVG	37	0
P09621	GPGRWDEDGEKRIPLDVAEGD	57	0
P09621	IYSKYGGTEIKYNGEEYLILS	80	0
P09621	________MAKVNIKPLEDKI	3	0
P09621	____MAKVNIKPLEDKILVQA	7	0
P09621	VAEGDTVIYSKYGGTEIKYNG	73	0
P0A4X0	AAMSATEPLTKTTITRRDPGP	18	0
P0A4X0	DVTVLSQSLKKMEDGLRLGAK	210	0
P0A4X0	GANFTYNSIGKDGQPTQGGYS	121	0
P0A4X0	GICHSDIHTVKAEWGQPNYPV	49	0
P0A4X0	GLGGLGHMGVKLGAAMGADVT	192	0
P0A4X0	KMEDGLRLGAKSYYATADPDT	220	0
P0A4X0	PGPHDVAIDIKFAGICHSDIH	36	0
P0A4X0	SCTRGIEQYCKPGANFTYNSI	109	0
P0A4X0	VVTAVGSEVTKYRQGDRVGVG	78	0
P0A4X0	YATADPDTFRKLRGGFDLILN	233	0
P0A508	AAEVGYPVLIKPSAGGGGKGM	158	0
P0A508	GDVVVVVEAMKMEHSLEAPVS	620	0
P0A508	IEVMGDKIAAKNAVAAFDVPV	120	0
P0A508	LIKPSAGGGGKGMRLVQDPAR	166	0
P0A508	PARAIEVMGDKIAAKNAVAAF	116	0
P0A508	PARESYLDIGKVLDAAARTGA	65	0
P0A508	QVLVSVGDQVKVEQVLARIKD	644	0
P0A508	RECSLQRRHQKVIEEAPSPLL	237	0
P0A508	TWHLREAEEHKIHRAVGARPA	576	0
P0A508	VGSDYDPLLTKVIAHGADREE	390	0
P0A508	VKVEQVLARIKD_________	653	0
P0A520	ADLSLLGKARKVVVTKDETTI	320	0
P0A520	AVVADKPEKEKASVPGGGDMG	526	0
P0A520	FLTTEAVVADKPEKEKASVPG	521	0
P0A520	GDEATGANIVKVALEAPLKQI	441	0
P0A520	IVKVALEAPLKQIAFNSGLEP	449	0
P0A520	KVTETLLKGAKEVETKEQIAA	135	0
P0A520	LENADLSLLGKARKVVVTKDE	317	0
P0A520	LKRGIEKAVEKVTETLLKGAK	125	0
P0A520	LLKGAKEVETKEQIAATAAIS	140	0
P0A520	LQAAPTLDELKLEGDEATGAN	428	0
P0A520	PLLEKVIGAGKPLLIIAEDVE	243	0
P0A520	RGLNALADAVKVTLGPKGRNV	27	0
P0A520	SGLEPGVVAEKVRNLPAGHGL	465	0
P0A520	TEAVVADKPEKEKASVPGGGD	524	0
P0A520	TVKDLLPLLEKVIGAGKPLLI	237	0
P0A556	AFKIAGSQVLKKAAALAQPVI	598	0
P0A556	AGHIYAVIGLKDTTTGDTLSD	386	0
P0A556	ANVGKPQVAYKETIKRLVQNV	488	0
P0A556	ATKGKKERLGKLFQMHSNKEN	359	0
P0A556	DPVIEVAIEPKTKSDQEKLSL	420	0
P0A556	DQEKLSLSIQKLAEEDPTFKV	434	0
P0A556	EEGATYEFESKVTGGRIPREY	535	0
P0A556	ESGSQVINATKGKKERLGKLF	351	0
P0A556	FGIMAHIDAGKTTTTERILYY	26	0
P0A556	FKIAGSQVLKKAAALAQPVIL	599	0
P0A556	FKIATHPFFGKLTYIRVYSGT	329	0
P0A556	GGEELTVDEIKGAIRKLTIAS	246	0
P0A556	GSQVINATKGKKERLGKLFQM	353	0
P0A556	GVVDLVEMNAKVWRGETKLGE	187	0
P0A556	HEVDSSEMAFKIAGSQVLKKA	590	0
P0A556	IEPKTKSDQEKLSLSIQKLAE	427	0
P0A556	ILVDRMRREFKVEANVGKPQV	475	0
P0A556	ITSAATTTFWKDNQLNIIDTP	76	0
P0A556	IYPVLCGSAFKNKGVQPMLDA	268	0
P0A556	KPQVAYKETIKRLVQNVEYTH	492	0
P0A556	KQTGGSGQFAKVIINLEPFTG	514	0
P0A556	LAEQAEEYRTKLLEVVAESDE	218	0
P0A556	LDGAVAVFDGKEGVEPQSEQV	112	0
P0A556	LGKLFQMHSNKENPVDRASAG	367	0
P0A556	LVQNVEYTHKKQTGGSGQFAK	504	0
P0A556	_______MAQKDVLTDLSRVR	4	0
P0A556	MFGYVGDLRSKTQGRANYSMV	669	0
P0A556	MNAKVWRGETKLGETYDTVEI	194	0
P0A556	PANVSKEIIAKATGE______	697	0
P0A556	PRICFVNKMDKIGADFYFSVR	142	0
P0A556	PVLCGSAFKNKGVQPMLDAVV	270	0
P0A556	QKLAEEDPTFKVHLDSETGQT	443	0
P0A556	QSEQVWRQADKYDVPRICFVN	128	0
P0A556	REFKVEANVGKPQVAYKETIK	482	0
P0A556	RILYYTGINYKIGEVHDGAAT	42	0
P0A556	RLVQNVEYTHKKQTGGSGQFA	503	0
P0A556	SQVINATKGKKERLGKLFQMH	354	0
P0A556	SYSEVPANVSKEIIAKATGE_	692	0
P0A556	TDEPFAALAFKIATHPFFGKL	320	0
P0A556	TVDEIKGAIRKLTIASEIYPV	251	0
P0A556	VAESDEHLLEKYLGGEELTVD	233	0
P0A556	VIEVAIEPKTKSDQEKLSLSI	422	0
P0A556	VLAGYPLVNLKVTLLDGAYHE	571	0
P0A556	VPPAIGHAPAKEDEEVVRKAT	299	0
P0A556	YDVPRICFVNKMDKIGADFYF	139	0
P0A5B7	DEDDIKATYDKGILTVSVAVS	119	0
P0A5B7	IMVRDGQLTIKAERTEQKDFD	78	0
P0A5B7	TRLMRLEDEMKEGRYEVRAEL	47	0
P0A5B7	VAVSEGKPTEKHIQIRSTN__	136	0
P0A5F7	EWRNLEDEQEKMLARRLSGWQ	233	0
P0A5F7	FEYSRFQEAQKREIVEHSYLV	66	0
P0A5F7	QDRYPDVVVHKVVVCDRPAPR	253	0
P0A5H3	AAEERGYTATKHQREVGAGYF	392	0
P0A5H3	AYNCSPSFNWKKHLDDATIAK	321	0
P0A5H3	EAARQFSEAVKAEYPDQMLAY	302	0
P0A5H3	ERTREGFYRTKNGIEPCIARA	262	0
P0A5H3	FQKELAAMGFKFQFITLAGFH	342	0
[truncated: 442 more rows]

## Sheet: test dataset
Protein Name	Peptide	Position	Class label
EG10032	AAVKSGSELGKQAKDIMDAGK	47	1
EG10032	HAPSGRVYHVKFNPPKVEGKD	136	1
EG10032	KSGSELGKQAKDIMDAGKLVT	50	1
EG10032	RVYHVKFNPPKVEGKDDVTGE	141	1
EG10241	DVVDAEFEEVKDKK_______	635	1
EG10241	VDAEFEEVKDKK_________	637	1
EG10420	ADAIFIEELRKADLYDKVSQA	437	1
EG10518	YRGPGLEEGMKIFQELKQTFG	79	1
EG10599	KATLEDLGQAKRVVINKDTTT	321	1
EG10599	SVAREIELEDKFENMGAQMVK	65	1
EG10599	VGKLIAEAMDKVGKEGVITVE	168	1
EG10758	IQGGGFEPGMKQKATKEPIKN	60	1
EG10789	TPSETAQLNLKKVLGFITDAG	174	1
EG10885	NKFPAIIYGGKEAPLAIELDH	34	1
EG10906	ALETLAQRSGKSELEAFEVAL	56	1
EG10906	ANELSDAAENKGTAVKKREDV	131	1
EG11005	NGCTVRNVYIKEAFDTGVRYD	156	1
EG11073	NLQNYLETELKRDNPVLIMGD	141	1
EG11137	VRDALEAAGLKADSAEVSMIP	192	1
EG11835	DDDEEEEEDEKQEDMMRLLRG	158	1
EG12316	FLAAIAKGEAKSPLLTPEKAI	77	1
EG13261	DLTAADGQTRKTFQEILAALG	256	1
EG13261	NRSEDAEAVLKTIPLQDQDTR	172	1
EG13433	CDMILVCNNRKGAVSVLDNLS	283	1
EG13723	GYGTLADVPEKVDMVDVFRNS	70	1
EG14074	AELEPQRNTIKTQNYQTRDPQ	364	1
EG20151	HSTKAFDASKKLTPEQAEQIK	21	1
EG50010	SRAAVAFAPGKPLEIVEIDVA	13	1
EG20151	STEEGKARVAKSAAGNYVFNE	62	1
EG10032	DVTGEELTTRKDDQEETVRKR	157	0
EG10032	EAEAGNTKYAKVDGTKPVAEV	195	0
EG10032	IILLGAPGAGKGTQAQFIMEK	13	0
EG10032	KGTQAQFIMEKYGIPQISTGD	23	0
EG10032	KQAKDIMDAGKLVTDELVIAL	57	0
EG10032	MTAPLIGYYSKEAEAGNTKYA	184	0
EG10032	NTKYAKVDGTKPVAEVRADLE	200	0
EG10032	PRTIPQADAMKEAGINVDYVL	97	0
EG10032	PVAEVRADLEKILG_______	211	0
EG10032	RKDDQEETVRKRLVEYHQMTA	166	0
EG10032	STGDMLRAAVKSGSELGKQAK	40	0
EG10032	VKFNPPKVEGKDDVTGEELTT	145	0
EG10032	VTDELVIALVKERIAQEDCRN	69	0
EG10032	YSKEAEAGNTKYAKVDGTKPV	192	0
EG10241	ADNGDAWVEVKGQKMAPPQIS	106	0
EG10241	AGADASANNAKDDDVVDAEFE	622	0
EG10241	AKDKNSGKEQKITIKASSGLN	498	0
EG10241	ALETALKGEDKAAIEAKMQEL	581	0
EG10241	AMQRLKEAAEKAKIELSSAQQ	268	0
EG10241	APPQISAEVLKKMKKTAEDYL	121	0
EG10241	DADGILHVSAKDKNSGKEQKI	489	0
EG10241	DAEANAEADRKFEELVQTRNQ	528	0
EG10241	DAEFEEVKDKK__________	638	0
EG10241	DAGRIAGLEVKRIINEPTAAA	166	0
EG10241	DATGPKHMNIKVTRAKLESLV	299	0
EG10241	DGETLVGQPAKRQAVTNPQNT	55	0
EG10241	DGILHVSAKDKNSGKEQKITI	491	0
EG10241	DLVNRSIEPLKVALQDAGLSV	321	0
EG10241	EAGDKLPADDKTAIESALTAL	562	0
EG10241	GDAWVEVKGQKMAPPQISAEV	109	0
EG10241	GGQTRMPMVQKKVAEFFGKEP	351	0
EG10241	GQTRMPMVQKKVAEFFGKEPR	352	0
EG10241	HVSAKDKNSGKEQKITIKASS	495	0
EG10241	IIEIDEVDGEKTFEVLATNGD	214	0
EG10241	ISAEVLKKMKKTAEDYLGEPV	125	0
EG10241	KGEDKAAIEAKMQELAQVSQK	587	0
EG10241	KHMNIKVTRAKLESLVEDLVN	304	0
EG10241	KMQELAQVSQKLMEIAQQQHA	597	0
EG10241	LIAKNTTIPTKHSQVFSTAED	4	0
EG10241	LINYLVEEFKKDQGIDLRNDP	2	0
EG10241	MGGVMTTLIAKNTTIPTKHSQ	414	0
EG10241	________MGKIIGIDLGTTN	3	0
EG10241	NSGKEQKITIKASSGLNEDEI	502	0
EG10241	PPQISAEVLKKMKKTAEDYLG	122	0
EG10241	PYITADATGPKHMNIKVTRAK	294	0
EG10241	QGDHLLHSTRKQVEEAGDKLP	548	0
EG10241	QGERKRAADNKSLGQFNLDGI	452	0
EG10241	QISAEVLKKMKKTAEDYLGEP	124	0
EG10241	QRLKEAAEKAKIELSSAQQTD	270	0
EG10241	RLINYLVEEFKKDQGIDLRND	245	0
EG10241	RNDPLAMQRLKEAAEKAKIEL	263	0
EG10241	SALTALETALKGEDKAAIEAK	577	0
EG10241	SSGLNEDEIQKMVRDAEANAE	514	0
EG10241	TAAALAYGLDKGTGNRTIAVY	183	0
EG10241	TNPQNTLFAIKRLIGRRFQDE	70	0
EG10241	TRKQVEEAGDKLPADDKTAIE	556	0
EG10241	VAEFFGKEPRKDVNPDEAVAI	363	0
EG10241	VQGGVLTGDVKDVLLLDVTPL	387	0
EG10241	VQKKVAEFFGKEPRKDVNPDE	359	0
EG10241	VQRDVSIMPFKIIAADNGDAW	92	0
EG10241	VTIHVLQGERKRAADNKSLGQ	446	0
EG10241	YFNDAQRQATKDAGRIAGLEV	155	0
EG10420	AGENDPEAKRKIIGRVFVEVF	309	0
EG10420	ALAGENDPEAKRKIIGRVFVE	307	0
EG10420	ARIREQVGDDKVILGLSGGVD	229	0
EG10420	ASATGKAHVIKSHHNVGGLPK	356	0
EG10420	CPFAIMANEEKRFYGVQFHPE	173	0
EG10420	CQCEALWTPAKIIDDAVARIR	212	0
EG10420	DEEALKLEDVKWLAQGTIYPD	330	0
EG10420	EELRKADLYDKVSQAFTVFLP	443	0
EG10420	EMKMGLVEPLKELFKDEVRKI	377	0
EG10420	FVEVFDEEALKLEDVKWLAQG	325	0
EG10420	GIEDALTADGKPLLDVWMSHG	134	0
EG10420	GLGVRVLGEVKKEYCDLLRRA	417	0
EG10420	GLVEPLKELFKDEVRKIGLEL	381	0
EG10420	HNVGGLPKEMKMGLVEPLKEL	369	0
EG10420	ISRVVYDISGKPPATIEWE__	517	0
EG10420	KSHHNVGGLPKEMKMGLVEPL	366	0
EG10420	LGVRVLGEVKKEYCDLLRRAD	418	0
EG10420	LKELFKDEVRKIGLELGLPYD	386	0
EG10420	LLDVWMSHGDKVTAIPSDFIT	146	0
EG10420	____MTENIHKHRILILDFGS	7	0
EG10420	RSVGVMGDGRKYDWVVSLRAV	465	0
EG10420	TAMLLHRAIGKNLTCVFVDNG	253	0
EG10420	VIESAASATGKAHVIKSHHNV	351	0
EG10518	AKLEPFLKQMKAIDDLVKGFE	268	0
EG10518	AKTGAVINVKKPQFVSPGQMG	139	0
EG10518	CDGPSALPLAKLEPFLKQMKA	259	0
EG10518	EEGMKIFQELKQTFGVKIITD	85	0
EG10518	FQELKQTFGVKIITDVHEPSQ	91	0
EG10518	GQMGNIVDKFKEGGNEKVILC	156	0
EG10518	ICEHYVTVTQKLGIPYVFKAS	47	0
EG10518	IEAHPDPEHAKCDGPSALPLA	248	0
EG10518	IPYVFKASFDKANRSSIHSYR	60	0
EG10518	KQMKAIDDLVKGFEELDTSK_	275	0
EG10518	LPLAKLEPFLKQMKAIDDLVK	265	0
EG10518	MAKTGAVINVKKPQFVSPGQM	138	0
EG10518	_________MKQKVVSIGDIN	2	0
EG10518	_______MKQKVVSIGDINVA	4	0
EG10518	RQTDLVEAMAKTGAVINVKKP	130	0
EG10518	SPGQMGNIVDKFKEGGNEKVI	154	0
EG10518	TQKLGIPYVFKASFDKANRSS	55	0
EG10518	VDKFKEGGNEKVILCDRGANF	162	0
EG10518	VDMLGFSIMKKVSGNSPVIFD	189	0
EG10518	VKGFEELDTSK__________	284	0
EG10518	VVDMLGFSIMKKVSGNSPVIF	188	0
EG10599	AATEVEMKEKKARVEDALHAT	393	0
EG10599	ADAVKVTLGPKGRNVVLDKSF	34	0
EG10599	AKLAGGVAVIKVGAATEVEMK	380	0
EG10599	DKSFGAPTITKDGVSVAREIE	51	0
EG10599	DREKLQERVAKLAGGVAVIKV	371	0
EG10599	DVKFGNDARVKMLRGVNVLAD	15	0
EG10599	EEATSDYDREKLQERVAKLAG	364	0
EG10599	EEPSVVANTVKGGDGNYGYNA	470	0
EG10599	EMLPVLEAVAKAGKPLLIIAE	242	0
EG10599	ESPFILLADKKISNIREMLPV	226	0
EG10599	GAATEVEMKEKKARVEDALHA	392	0
EG10599	GAQMVKEVASKANDAAGDGTT	80	0
EG10599	GGVALIRVASKLADLRGQNED	425	0
EG10599	GPKGRNVVLDKSFGAPTITKD	42	0
EG10599	GQNEDQNVGIKVALRAMEAPL	441	0
EG10599	ISANSDETVGKLIAEAMDKVG	160	0
EG10599	ISEEIGMELEKATLEDLGQAK	311	0
EG10599	KALSVPCSDSKAIAQVGTISA	142	0
EG10599	KAVTAAVEELKALSVPCSDSK	132	0
EG10599	KFENMGAQMVKEVASKANDAA	75	0
EG10599	KVGAATEVEMKEKKARVEDAL	390	0
EG10599	LAQAIITEGLKAVAAGMNPMD	105	0
EG10599	LESPFILLADKKISNIREMLP	225	0
EG10599	LGQAKRVVINKDTTTIIDGVG	327	0
EG10599	LIAEAMDKVGKEGVITVEDGT	171	0
EG10599	LVVNTMRGIVKVAAVKAPGFG	272	0
EG10599	_______MAAKDVKFGNDARV	4	0
EG10599	____MAAKDVKFGNDARVKML	7	0
EG10599	MIDMGILDPTKVTRSALQYAA	498	0
EG10599	MRGIVKVAAVKAPGFGDRRKA	277	0
EG10599	NPMDLKRGIDKAVTAAVEELK	122	0
EG10599	PVLEAVAKAGKPLLIIAEDVE	245	0
EG10599	RGVNVLADAVKVTLGPKGRNV	28	0
EG10599	RGYLSPYFINKPETGAVELES	207	0
EG10599	TTECMVTDLPKNDAADLGAAG	526	0
EG10599	VAAGMNPMDLKRGIDKAVTAA	117	0
EG10599	VKAPGFGDRRKAMLQDIATLT	286	0
EG10758	EVVDGMDVVDKIKGVATGRSG	135	0
EG10758	FEPGMKQKATKEPIKNEANNG	65	0
EG10758	FHTNHGDIVIKTFDDKAPETV	14	0
EG10758	GDIVIKTFDDKAPETVKNFLD	19	0
EG10758	GGGFEPGMKQKATKEPIKNEA	62	0
EG10758	GRSGMHQDVPKEDVIIESVTV	152	0
EG10758	MKQKATKEPIKNEANNGLKNT	69	0
EG10758	PIKNEANNGLKNTRGTLAMAR	77	0
EG10758	TFDDKAPETVKNFLDYCREGF	25	0
EG10758	VDGMDVVDKIKGVATGRSGMH	137	0
EG10789	AAATIARHLAKEVDFFSIGTN	444	0
EG10789	AKASAQLETIKTKAGETFGEE	58	0
EG10789	ALEELDDEYLKERAADVRDIG	124	0
EG10789	ASAQLETIKTKAGETFGEEKE	60	0
EG10789	ASEKAELAKLKDLPAITLDGH	257	0
EG10789	DKELPYMNFPKEENPFLGWRA	349	0
EG10789	ELEQEIIALIKDKHMTADAAA	94	0
EG10789	EQEIIALIKDKHMTADAAAHE	96	0
EG10789	ERAADVRDIGKRLLRNILGLK	135	0
EG10789	EVERFLSGRAKASAQLETIKT	49	0
EG10789	GIAFGKALLLKEDEIVIDRKK	20	0
EG10789	IIRNTNFEDAKVLAEQALAQP	546	0
EG10789	ILASPGIAFGKALLLKEDEIV	15	0
EG10789	ISVEEVRALRKEIEIYKQELR	404	0
EG10789	IVRTMDIGGDKELPYMNFPKE	340	0
EG10789	IYKQELRDEGKAFDESIEIGV	418	0
EG10789	KEDEIVIDRKKISADQVDQEV	30	0
EG10789	KRLLRNILGLKIIDLSAIQDE	145	0
EG10789	LKEDEIVIDRKKISADQVDQE	29	0
EG10789	MSAISIPRIKKIIRNTNFEDA	535	0
EG10789	MTLVNKFIEEKTIC_______	572	0
EG10789	PMSPSVLNLIKQVIDASHAEG	486	0
EG10789	PSETAQLNLKKVLGFITDAGG	175	0
EG10789	PTEEEQFAAYKAVAEACGSQA	318	0
EG10789	QVASEKAELAKLKDLPAITLD	255	0
EG10789	QVIDASHAEGKWTGMCGELAG	497	0
EG10789	RAILRASAFGKLRIMFPMIIS	385	0
EG10789	RALRKEIEIYKQELRDEGKAF	410	0
EG10789	RAVQEQVASEKAELAKLKDLP	250	0
EG10789	SMSAISIPRIKKIIRNTNFED	534	0
EG10789	TKAGETFGEEKEAIFEGHIML	69	0
EG10789	TTDELMTLVNKFIEEKTIC__	567	0
EG10789	VGTGSVTSQVKNDDYLILDAV	213	0
EG10789	YVNPTNEVIDKMRAVQEQVAS	238	0
EG10885	APLAIELDHDKVMNMQAKAEF	46	0
EG10885	DHDKVMNMQAKAEFYSEVLTI	53	0
EG10885	GASRRLRAANKFPAIIYGGKE	25	0
EG10885	INAEVRKEQGKGASRRLRAAN	14	0
EG10885	IVVDGKEIKVKAQDVQRHPYK	73	0
EG10885	KAQDVQRHPYKPKLQHIDFVR	83	0
EG10885	LTIVVDGKEIKVKAQDVQRHP	71	0
EG10885	_MFTINAEVRKEQGKGASRRL	10	0
EG10885	QDVQRHPYKPKLQHIDFVRA_	85	0
EG10885	SEVLTIVVDGKEIKVKAQDVQ	68	0
EG10906	AAENKGTAVKKREDVHRMAEA	137	0
EG10906	AMRWIVEAARKRGDKSMALRL	110	0
EG10906	DAAENKGTAVKKREDVHRMAE	136	0
EG10906	DPKFGSELLAKFVNILMVDGK	25	0
EG10906	EDVHRMAEANKAFAHYRWLSL	149	0
EG10906	FVNILMVDGKKSTAESIVYSA	36	0
EG10906	IGQRKILPDPKFGSELLAKFV	17	0
EG10906	IVEAARKRGDKSMALRLANEL	114	0
EG10906	KFVNILMVDGKKSTAESIVYS	35	0
EG10906	LENVRPTVEVKSRRVGGSTYQ	76	0
EG10906	MPRRRVIGQRKILPDPKFGSE	11	0
EG10906	SFSHQAGASSKQPALGYLN__	171	0
EG11005	AEQIYIPVLIKKREQEKGLDR	115	0
EG11005	AFDTGVRYDFKGNFDLEGLER	168	0
EG11005	ANLKAMYSIAKKYDIPVVMDS	218	0
EG11005	ARFAENAYFIKQREAEYKDWT	239	0
EG11005	DFIIEAFKHVKENAANIKGLT	443	0
EG11005	EPKVLRHFTAKLKEV______	467	0
EG11005	EQIYIPVLIKKREQEKGLDRS	116	0
EG11005	FLLGRDPKTGKQLPCPAELLR	409	0
EG11005	GGHAAFVDAGKLLPHIPADQF	366	0
EG11005	GGQPVSLANLKAMYSIAKKYD	211	0
EG11005	IGSFLLGRDPKTGKQLPCPAE	406	0
EG11005	IKGLTFTYEPKVLRHFTAKLK	459	0
EG11005	KHVKENAANIKGLTFTYEPKV	450	0
EG11005	KVLRHFTAKLKEV________	469	0
EG11005	KYADMLAMSAKKDAMVPMGGL	269	0
EG11005	______MENFKHLPEPFRIRV	5	0
EG11005	MVPMGGLLCMKDDSFFDVYTE	283	0
EG11005	NLKAMYSIAKKYDIPVVMDSA	219	0
EG11005	PAQALACELYKVAGIRAVEIG	387	0
EG11005	PFRIRVIEPVKRTTRAYREEA	20	0
EG11005	PVLIKKREQEKGLDRSKMVAF	121	0
EG11005	REQEKGLDRSKMVAFSNYFFD	127	0
EG11005	RSYYALAESVKNIFGYQYTIP	88	0
EG11005	THMDFIIEAFKHVKENAANIK	440	0
EG11005	TIEQITRETYKYADMLAMSAK	259	0
EG11005	TRAYREEAIIKSGMNPFLLDS	33	0
EG11005	YADMLAMSAKKDAMVPMGGLL	270	0
EG11005	YFIKQREAEYKDWTIEQITRE	246	0
EG11073	DDMFPLEEVAKLGYNVFYHGQ	49	0
EG11073	DRFSWFDYRSKGFDDNRGLRI	218	0
EG11073	ENRKRWLRTGKCSFLPEEREW	176	0
EG11073	GIDYEIRSMEKPSDHAPVWAT	255	0
EG11073	KGHYGVALLTKETPIAVRRGF	70	0
EG11073	LDIGIGEENRKRWLRTGKCSF	169	0
EG11073	LGYNVFYHGQKGHYGVALLTK	60	0
EG11073	_________MKFVSFNINGLR	2	0
EG11073	PQGESRDHPIKFPAKAQFYQN	121	0
EG11073	QPDVIGLQETKVHDDMFPLEE	36	0
EG11073	RPHQLEAIVEKHQPDVIGLQE	24	0
EG11073	SRDHPIKFPAKAQFYQNLQNY	125	0
EG11137	ANPRLRAAVDKALSNNMTRDT	55	0
EG11137	DGSVAYLFSKKGVISFEKGDE	137	0
EG11137	DVYTAWEEMGKVRDALEAAGL	181	0
EG11137	FSKKGVISFEKGDEDTIMEAA	144	0
EG11137	HSKWANTRHRKAAQDAKRGKI	14	0
EG11137	KADMDAETAPKLMRLIDMLED	215	0
EG11137	KIIRELVTAAKLGGGDPDANP	37	0
EG11137	_____MAGHSKWANTRHRKAA	6	0
EG11137	QDAKRGKIFTKIIRELVTAAK	27	0
EG11137	RKAAQDAKRGKIFTKIIRELV	23	0
EG11137	SAEVSMIPSTKADMDAETAPK	205	0
EG11137	TDGSVAYLFSKKGVISFEKGD	136	0
EG11137	TRHRKAAQDAKRGKIFTKIIR	20	0
EG11137	TVAEVRHAFSKCGGNLGTDGS	119	0
EG11835	AAGGNTTSGSKGQNAPKDPRI	56	0
EG11835	DQEARDRKRQKKRRGHAPGSR	35	0
EG11835	EELDQEARDRKRQKKRRGHAP	32	0
EG11835	GVTEKVTKQHKPKSEKPMLSP	85	0
EG11835	IPLGVTEKVTKQHKPKSEKPM	82	0
EG11835	KLDRIDELMQKLGLSYDDDEE	142	0
EG11835	KTPIPLGVTEKVTKQHKPKSE	79	0
EG11835	_________MKPSSSNSRSKG	2	0
EG11835	MKPSSSNSRSKGHAKARRKTR	11	0
EG11835	NAPKDPRIGSKTPIPLGVTEK	69	0
EG11835	QEARDRKRQKKRRGHAPGSRA	36	0
EG11835	RSKGHAKARRKTREELDQEAR	19	0
EG11835	SAEEQSWVDAKLDRIDELMQK	132	0
EG11835	SSNSRSKGHAKARRKTREELD	15	0
EG11835	TEKVTKQHKPKSEKPMLSPQA	87	0
EG11835	TSGSKGQNAPKDPRIGSKTPI	62	0
EG11835	VTKQHKPKSEKPMLSPQAELE	90	0
EG12316	AERAAEGIAPKPLDANQMAAL	20	0
EG12316	AERSAAGCTIKLNKEPIIEYL	610	0
EG12316	AIKQGLLTVEKKGKKNIFSGR	567	0
EG12316	ARPLSAVQGEKIDEVFIGSCM	701	0
EG12316	AVIDIDLADIKEPILCAPNDP	678	0
EG12316	DDAKLAPIAAKALSHTLLMFD	117	0
EG12316	DIPLHALAMLKNAREGIEPDQ	203	0
EG12316	DMPESVLVRFKGKMQPGITLR	537	0
EG12316	DNFYDVEEKAKAGNEYAKQVM	137	0
EG12316	EAKSPLLTPEKAIELLGTMQG	85	0
EG12316	EKAKAGNEYAKQVMQSWADAE	144	0
EG12316	ELAAVAALIGKLPTPEEYQTY	819	0
EG12316	ESDRGFSLAQKMVGRACGVKG	387	0
EG12316	EYLNSNIVLLKWMIAEGYGDR	628	0
EG12316	EYQTYVAQVDKTAVDTYRYLN	835	0
EG12316	GDVVGTGSSRKSATNSVLWFM	247	0
EG12316	GIRPGAYCEPKMTSVGSQDTT	407	0
EG12316	GLLTVEKKGKKNIFSGRILEI	571	0
EG12316	HPLIDALDDAKLAPIAAKALS	110	0
EG12316	IKQGLLTVEKKGKKNIFSGRI	568	0
EG12316	ILEIEGLPDLKVEQAFELTDA	588	0
EG12316	KRGGGLCLGGKIAPIFFNTME	277	0
EG12316	LAEKLTVTVFKVTGETNTDDL	172	0
EG12316	LPHSDVFRQAKDVAESDRGFS	373	0
EG12316	LVHAIPLYAIKQGLLTVEKKG	559	0
EG12316	MFDNFYDVEEKAKAGNEYAKQ	135	0
EG12316	MGDDIPHVPNKRGGGLCLGGK	267	0
EG12316	MGDVIDVYPYKGEVRNHETGE	313	0
EG12316	____MLEEYRKHVAERAAEGI	7	0
EG12316	NFNQLSQYTEKADGVIFQTAV	855	0
EG12316	NQMAALVELLKNPPAGEEEFL	35	0
EG12316	PDQPGVVGPIKQIEALQQKGF	221	0
EG12316	PESVLVRFKGKMQPGITLRDL	539	0
EG12316	PIKQIEALQQKGFPLAYVGDV	229	0
EG12316	PLIIGRGLTTKAREALGLPHS	356	0
EG12316	PPGVDEAAYVKAGFLAAIAKG	64	0
EG12316	QGLLTVEKKGKKNIFSGRILE	570	0
EG12316	QKMVGRACGVKGIRPGAYCEP	396	0
EG12316	QSFCHTAAYPKPVDVNTHHTL	450	0
EG12316	RAAGKLLDAHKGQLPTRLWVA	728	0
EG12316	SAAGCTIKLNKEPIIEYLNSN	613	0
EG12316	TEEGYYSVFGKSGARIEIPGC	759	0
EG12316	TGELLATFELKTDVLIDEVRA	331	0
EG12316	TLERRIQGMEKWLANPELLEA	650	0
EG12316	TNIGHFRAAGKLLDAHKGQLP	722	0
EG12316	TTGPMTRDELKDLACLGFSAD	426	0
EG12316	VKAGFLAAIAKGEAKSPLLTP	73	0
EG12316	WFLNRPALAEKLTVTVFKVTG	165	0
EG13261	ALELLFGHLRKDLTAADGQTR	245	0
EG13261	ALGTGDALASKYRRQLYALLY	274	0
EG13261	AQYNGQFILAKLDCDAEQMIA	60	0
EG13261	DKVLPREEELKAQQAMQLMQE	117	0
EG13261	PEEAIRALLDKVLPREEELKA	108	0
EG13261	QGLVAQIELLKQAADTPEIQQ	194	0
EG13261	SNYTDALPLLKDAWQLSNQNG	138	0
EG13433	AALSGMEEGGKLAQEAGWLMA	95	0
EG13433	DPRPQAEIRAKDMSVFSSLIR	192	0
EG13433	FIDGMHEAGMKTTGKHFPGHG	159	0
EG13433	GERSYHADPQKALAIASRFID	141	0
EG13433	GHGAVTADSHKETPCDPRPQA	177	0
EG13433	KAERVTRLYHKGSFSRQELMD	306	0
EG13433	MHEAGMKTTGKHFPGHGAVTA	163	0
EG13433	NQLHERWQEEKAGH_______	338	0
EG13433	RPASGSPYWLKTVLRQELGFD	232	0
EG13433	RQELMDSARWKAISTRLNQLH	321	0
EG13433	SVFSSLIRENKLDAIMPAHVI	205	0
EG13433	VSVLDNLSPIKAERVTRLYHK	296	0
EG13723	AIEIPRLGLAK__________	137	0
EG13723	HTIALVGASDKPDRPSYRVMK	24	0
EG13723	KPDRPSYRVMKYLLDQGYHVI	34	0
EG13723	KVAGKTLLGQKGYGTLADVPE	59	0
EG13723	_________MKETDIAGILTS	2	0
EG13723	QGYHVIPVSPKVAGKTLLGQK	49	0
EG13723	VAQEAIAIGAKTLWMQLGVIN	96	0
EG13723	VIPVSPKVAGKTLLGQKGYGT	53	0
EG14074	ARIEKMGVTIKCNNEVGNTLT	192	0
EG14074	AVCARVCPTEKLCQSGCTRAG	81	0
EG14074	DVAMDVASTLKVLGCQAVTCV	273	0
EG14074	EELDEFPASEKEFTSARELGV	296	0
EG14074	EGDKTVVYAVKTGKEAAEAIH	393	0
EG14074	FAAGDIVEGDKTVVYAVKTGK	386	0
EG14074	FIRSIYFRNFKGAAETIRENN	57	0
EG14074	GFTPVAVEGNKVTFKHVRLSG	321	0
EG14074	IYQPGTKTLGKVAIIGAGPAG	126	0
EG14074	KTVVYAVKTGKEAAEAIHHYL	396	0
EG14074	LSGELTMAADKIILAVGQHAR	339	0
EG14074	NQGYDVTIYEKEAHPGGWLRN	155	0
EG14074	QACPAQTDPGKFIRSIYFRNF	46	0
EG14074	TGMEIYQPGTKTLGKVAIIGA	122	0
EG14074	TPAFTSLLAIKEASRCLLCHD	21	0
EG14074	VAVEGNKVTFKHVRLSGELTM	325	0
EG14074	VGNTLTLEQLKAENRAVLVTV	207	0
EG14074	VLDAEIARIEKMGVTIKCNNE	186	0
EG20151	AAGNYVFNERKMLDASHVVVF	74	0
EG20151	AAILDAEFGLKEKGYTSLVVV	179	0
EG20151	ADGRFATPEAKAANDKGRKFF	114	0
EG20151	AKTAMDDVWLKLVVDQEDADG	96	0
EG20151	ATPEAKAANDKGRKFFADMHR	119	0
EG20151	DASHVVVFCAKTAMDDVWLKL	87	0
EG20151	DLHDDAEWMAKQVYLNVGNFL	141	0
EG20151	EAKAANDKGRKFFADMHRKDL	122	0
EG20151	GRKFFADMHRKDLHDDAEWMA	130	0
EG20151	HFIVASTEEGKARVAKSAAGN	57	0
EG20151	ILDAEFGLKEKGYTSLVVVPV	181	0
EG20151	ISVALKRHSTKAFDASKKLTP	14	0
EG20151	KLTPEQAEQIKTLLQYSPSST	31	0
EG20151	__MDIISVALKRHSTKAFDAS	9	0
EG20151	RHSTKAFDASKKLTPEQAEQI	20	0
EG20151	SVEDFNATLPKSRLPQNITLT	205	0
EG50010	APPKKGEVLIKVTHTGVCHTD	33	0
EG50010	CGECEFCRSGKTNLCVAVRET	102	0
EG50010	EIVEIDVAPPKKGEVLIKVTH	26	0
EG50010	GRIIAIDTNPKKFDLARRFGA	222	0
EG50010	INPNDYDKPIKDVLLDINKWG	246	0
EG50010	IVEIDVAPPKKGEVLIKVTHT	27	0
EG50010	LAVVQGARQAKAGRIIAIDTN	210	0
EG50010	LCVAVRETQGKGLMPDGTTRF	115	0
EG50010	_________MKSRAAVAFAPG	2	0
EG50010	NDAFDLMHEGKSIRTVIRY__	361	0
EG50010	PFQLVTGRVWKGSAFGGVKGR	310	0
EG50010	PIKDVLLDINKWGIDHTFECI	254	0
EG50010	QLPGMVEDAMKGDIDLEPFVT	332	0
EG50010	RIIAIDTNPKKFDLARRFGAT	223	0
EG50010	TDCINPNDYDKPIKDVLLDIN	243	0
EG50010	TGIGAVHNTAKVQPGDSVAVF	183	0
EG50010	VEVGEGVTSVKPGDHVIPLYT	79	0
EG50010	VWKGSAFGGVKGRSQLPGMVE	318	0
EG50010	YTVVAEVSLAKINPEANHEHV	154	0

## Sheet: the negative after FUS
Protein Name	Peptide	Position	Class label
A0QNF6	ATLHTNRGDIKIALFGNHAPK	20	0
A0QNF6	DEFHPELQFDKPYLLAMANAG	102	0
A0QNF6	KIALFGNHAPKTVNNFVGLAQ	30	0
A0QNF6	NGSQFFITVGKTPHLNRRHTI	126	0
A0QNF6	NNFVGLAQGTKDYSTENASGG	43	0
A0QNF6	TGTGRGGPGYKFEDEFHPELQ	89	0
A0QP32	AGNTVFTNVAKTDDGDVWWEG	348	0
A0QP32	AGTFQKLNPEKQPNSYLALSD	65	0
A0QP32	AHLVEAGTFQKLNPEKQPNSY	60	0
A0QP32	CMGPLDAEDPKLGVEITDSEY	141	0
A0QP32	DKLGDDGFFVKALHSIGAPLE	178	0
A0QP32	EGDPQHLIDWKGNDWTPESGE	370	0
A0QP32	FVGEKLPTGLKDEFDALKHRL	594	0
A0QP32	GDDIAWMRFGKDGRLYATNPE	304	0
A0QP32	GKNADESKLPKVFFVNWFRRG	494	0
A0QP32	GNDWTPESGEKAAHPNSRYCT	381	0
A0QP32	GSEQTAAAEGKVGTVRRDPMA	454	0
A0QP32	GWLAEHMLILKLISPENKAYF	254	0
A0QP32	GYGGNALLGKKCYSLRIASAM	229	0
A0QP32	IAAAFPSACGKTNLAMLQPTI	275	0
A0QP32	IEEWFEFVGEKLPTGLKDEFD	588	0
A0QP32	INVGKNADESKLPKVFFVNWF	491	0
A0QP32	ISAILFGGRRKTTVPLITEAR	421	0
A0QP32	KDVPWPCNDTKYITHFPETRE	202	0
A0QP32	LILKLISPENKAYFIAAAFPS	261	0
A0QP32	LKWAVERIEHKADGKSTPIGI	531	0
A0QP32	MTRMGRAALDKLGDDGFFVKA	169	0
A0QP32	PADVDEALAVKPEEWRAELPL	567	0
A0QP32	PGFGENSRVLKWAVERIEHKA	522	0
A0QP32	SGYGGNALLGKKCYSLRIASA	228	0
A0QP32	SIGAPLEPGQKDVPWPCNDTK	192	0
A0QP32	TGLKDEFDALKHRLSEEG___	601	0
A0QP32	TIPGLDTAPTKHQGLLAWVQE	15	0
A0QP32	TNWSSNPNAMKTIAAGNTVFT	334	0
A0QP32	VERIEHKADGKSTPIGIVPTA	535	0
A0QP90	AGVPFYLRTGKRMSQRFSEIV	345	0
A0QP90	DEAIRLEMTAKEPGSGGRLRP	395	0
A0QP90	FGGTGDLAARKLLPALYLRDR	26	0
A0QP90	HSRTETFVAVKAHIRNWRWAG	326	0
A0QP90	HVNRESVRDEKRKVLEALEPL	271	0
A0QP90	NRESVRDEKRKVLEALEPLTA	273	0
A0QP90	QIFRIDHYLGKESVQQLLVTR	188	0
A0QP90	QRFSEIVVQFKPVPLPMFPGI	359	0
A0QP90	VTESSRVVLEKPIGRDLASAQ	154	0
A0QPN2	APDVAWDSQAKTAVSSRSLNL	370	0
A0QPN2	ARAGGKFSAHKDATSTGAGLN	104	0
A0QPN2	ARARRSAEGAKARARAASKAK	424	0
A0QPN2	ASRMRDLGLAKNEEGPEPQDF	338	0
A0QPN2	CEGDSALGTIKAARDATFQAA	473	0
A0QPN2	DATFQAAFPLKGKPPNVYGFP	487	0
A0QPN2	DPTTGKNGIVKTLGTARAGGK	89	0
A0QPN2	EAPFTRNDTQKLRGVSNRKPD	169	0
A0QPN2	GAKARARAASKAKGLGTNLSL	432	0
A0QPN2	GGGSHLTAAIKGLSEALAERA	318	0
A0QPN2	GLGTNLSLPPKLLPSRESGRG	445	0
A0QPN2	GRGYPGVFEGKEFDPEAPFTR	154	0
A0QPN2	IRVRPDESEKKLHHTLFGGPP	645	0
A0QPN2	KARARAASKAKGLGTNLSLPP	434	0
A0QPN2	KTLGTARAGGKFSAHKDATST	99	0
A0QPN2	LPVDTDPTTGKNGIVKTLGTA	84	0
A0QPN2	PPNVYGFPLNKARAKDEFDAI	500	0
A0QPN2	RTDVTVRRDGKTFLQSFGRGY	137	0
A0QPN2	SERDAAVAQLKASSNRRVEVQ	599	0
A0QPN2	SNRRVEVQRNKGLGEMDADDF	612	0
A0QPN2	TFQAAFPLKGKPPNVYGFPLN	489	0
A0QPN2	TQKLRGVSNRKPDLHGTEVRI	177	0
A0QPN2	VIRVRPDESEKKLHHTLFGGP	644	0
A0QPN2	YGFPLNKARAKDEFDAIERIL	504	0
A0QPN2	YVTMPPLFVVKAGDERIYCQD	577	0
A0QQ65	ADEVADAHVDKIIVTQNKSNS	256	0
A0QQ65	DDFFRPLINGKSILPTNGNNF	463	0
A0QQ65	DFTYAIQRLFKADSGGSVFFG	137	0
A0QQ65	EDMPEVSPDGKTYKLKLRQNM	105	0
A0QQ65	FNQDFTSFALK__________	551	0
A0QQ65	FTLYPGPDMDKAKQLIAEANP	373	0
A0QQ65	HVDKIIVTQNKSNSAQVTDIE	263	0
A0QQ65	IVGANDYAEGKADTITGIQTN	159	0
A0QQ65	LLTQQLTDETKKGYADLDRAY	498	0
A0QQ65	LTQLGFNATLKVIAGDVYWTT	419	0
A0QQ65	LTQQLTDETKKGYADLDRAYM	499	0
A0QQ65	LYPGPDMDKAKQLIAEANPAD	375	0
A0QQ65	MERNPQFQTVKDAGADEVADA	242	0
A0QQ65	_____MIAGRKCLKIASVAAV	6	0
A0QQ65	__MIAGRKCLKIASVAAVAVL	9	0
A0QQ65	PEVSPDGKTYKLKLRQNMKYA	108	0
A0QQ65	PPDADRLPEVKARFGDRFRLE	293	0
A0QQ65	SAQVTDIEQNKTDFMHDPPDA	276	0
A0QQ65	SRVAIPELDAKMNELLTQQLT	484	0
A0QQ65	TVWTDDEPDRKRIGEYYHDVL	399	0
A0QQ65	TYKLKLRQNMKYADGTPIKAS	116	0
A0QQ65	VSPDGKTYKLKLRQNMKYADG	110	0
A0QQ65	YNTYVPLLTYKHAKGEEGAEV	79	0
A0QQ65	YVPLLTYKHAKGEEGAEVAPG	82	0
A0QQH7	AEKIEAALEFKNQVLVKIYNR	168	0
A0QQH7	ALEFKNQVLVKIYNRKALEPA	174	0
A0QQH7	DKVVERWAGSKKIGTTGRGIG	124	0
A0QQH7	DVLDEQVLAEKIEAALEFKNQ	160	0
A0QQH7	ENLLEQAEGFKHRIADARLLL	198	0
A0QQH7	GAREFEDLPAKARDYVLRLEE	393	0
A0QQH7	KVVERWAGSKKIGTTGRGIGP	125	0
A0QQH7	LLMPYHVAIDKVVERWAGSKK	115	0
A0QQH7	NQVLVKIYNRKALEPAEVLEN	179	0
A0QQH7	PVCVGYTVDGKRVDEMPMTQS	352	0
A0QQH7	TRITTVLGILKAYTTRVGSGP	267	0
A0QQH7	VDPGVLLTELKGLEDRGVDTS	85	0
A0QQH7	VNGITDYFLTKLDVLSSLETV	331	0
A0QQU5	AATEVELKERKHRIEDAVRNA	391	0
A0QQU5	ADAVKVTLGPKGRNVVLEKKW	33	0
A0QQU5	ADVSLLGKARKVVVTKDETTI	320	0
A0QQU5	AKLAGGVAVIKAGAATEVELK	378	0
A0QQU5	DREKLQERLAKLAGGVAVIKA	369	0
A0QQU5	EDPYILLVSSKVSTVKDLLPL	224	0
A0QQU5	ENSDSDYDREKLQERLAKLAG	362	0
A0QQU5	FLTTEAVVADKPEKAAAPAGD	521	0
A0QQU5	GAELVKEVAKKTDDVAGDGTT	79	0
A0QQU5	GEALSTLVVNKIRGTFKSVAV	264	0
A0QQU5	GGLEPGVVAEKVSNLPAGHGL	465	0
A0QQU5	GPKGRNVVLEKKWGAPTITND	41	0
A0QQU5	HRIEDAVRNAKAAVEEGIVAG	402	0
A0QQU5	IGAELVKEVAKKTDDVAGDGT	78	0
A0QQU5	IGDLIAEAMDKVGNEGVITVE	166	0
A0QQU5	IRGTFKSVAVKAPGFGDRRKA	275	0
A0QQU5	IVRVALSAPLKQIALNGGLEP	449	0
A0QQU5	KAGAATEVELKERKHRIEDAV	388	0
A0QQU5	KEIELEDPYEKIGAELVKEVA	67	0
A0QQU5	KVTETLLKSAKEVETKEQIAA	135	0
A0QQU5	LELTEGMRFDKGYISGYFVTD	195	0
A0QQU5	LETADVSLLGKARKVVVTKDE	317	0
A0QQU5	LGKARKVVVTKDETTIVEGAG	325	0
A0QQU5	LKRGIEKAVEKVTETLLKSAK	125	0
A0QQU5	LLAAGVADPVKVTRSALQNAA	495	0
A0QQU5	LLKSAKEVETKEQIAATAGIS	140	0
A0QQU5	LLVSSKVSTVKDLLPLLEKVI	229	0
A0QQU5	LVVNKIRGTFKSVAVKAPGFG	270	0
A0QQU5	________MAKTIAYDEEARR	3	0
A0QQU5	NPLGLKRGIEKAVEKVTETLL	121	0
A0QQU5	PKGRNVVLEKKWGAPTITNDG	42	0
A0QQU5	PLLEKVIQSGKPLLIIAEDVE	243	0
A0QQU5	PYEKIGAELVKEVAKKTDDVA	74	0
A0QQU5	RGLNSLADAVKVTLGPKGRNV	27	0
A0QQU5	TEAVVADKPEKAAAPAGDPTG	524	0
A0QQU5	TITNDGVSIAKEIELEDPYEK	57	0
A0QQU5	TVKDLLPLLEKVIQSGKPLLI	237	0
A0QQU5	VKAPGFGDRRKAMLQDMAILT	284	0
A0QS45	APKKKVAGLIKLQIQAGQANP	12	0
A0QS45	DQVREIAETKKADLNANDIDA	115	0
A0QS45	GVQKGSGEPHKTKVAKVTWDQ	96	0
A0QS45	KLLLKAAGVQKGSGEPHKTKV	89	0
A0QS45	KTPPAAKLLLKAAGVQKGSGE	83	0
A0QS45	LNANDIDAAAKIIAGTARSMG	128	0
A0QS45	_____MAPKKKVAGLIKLQIQ	6	0
A0QS45	QHGVNIMEFCKAYNAATESQR	42	0
A0QS45	QKGSGEPHKTKVAKVTWDQVR	98	0
A0QS45	TFALKTPPAAKLLLKAAGVQK	79	0
A0QS45	WDQVREIAETKKADLNANDID	114	0
A0QS45	YEDRSFTFALKTPPAAKLLLK	73	0
A0QS98	DNVGLLLRGIKREDVERGQVV	285	0
A0QS98	EAPVVRVSALKALEGDPKWVK	178	0
A0QS98	EDVERGQVVVKPGTTTPHTEF	297	0
A0QS98	EFEGQVYILSKDEGGRHTPFF	316	0
A0QS98	EIVGIRPETTKTTVTGVEMFR	255	0
A0QS98	GKTTLTAAITKVLHDKFPDLN	34	0
A0QS98	GRTVGAGRVTKIIK_______	393	0
A0QS98	GVPYILVALNKSDAVDDEELI	139	0
A0QS98	IGTIGHVDHGKTTLTAAITKV	25	0
A0QS98	________MAKAKFERTKPHV	3	0
A0QS98	______MAKAKFERTKPHVNI	5	0
A0QS98	_MAKAKFERTKPHVNIGTIGH	10	0
A0QS98	MPGDNTDISVKLIQPVAMDEG	364	0
A0QS98	NISHVEYQTDKRHYAHVDAPG	76	0
A0QS98	SALKALEGDPKWVKSVEELME	185	0
A0QS98	SIPDPVRETDKPFLMPVEDVF	210	0
A0QS98	TAAITKVLHDKFPDLNESRAF	39	0
A0QS98	TTVTGVEMFRKLLDQGQAGDN	266	0
A0QS98	VDAPGHADYIKNMITGAAQMD	92	0
A0QS98	VGAGRVTKIIK__________	396	0
A0QSE0	EDRKSHPLYGKIIRTTKKVKA	51	0
A0QSE0	GKIIRTTKKVKAHDENGEAGI	60	0
A0QSE0	IGYVVSDKMQKTIVVELEDRK	34	0
A0QSE0	KGPKYTPAAEKPRGRRKTAIG	15	0
A0QSE0	KTAIGYVVSDKMQKTIVVELE	31	0
A0QSE0	KTIVVELEDRKSHPLYGKIIR	44	0
A0QSE0	LMETRPLSATKRWRLVEILEK	86	0
A0QSE0	LYGKIIRTTKKVKAHDENGEA	58	0
A0QSE0	______MADQKGPKYTPAAEK	5	0
A0QSE0	___MADQKGPKYTPAAEKPRG	8	0
A0QSE0	PAAEKPRGRRKTAIGYVVSDK	21	0
A0QSE0	PLYGKIIRTTKKVKAHDENGE	57	0
A0QSE0	WRLVEILEKAK__________	98	0
A0QSH8	DTDEVIRNRMKVYREETEPLL	142	0
A0QSH8	GDGTPLGLEAKRYLDAGDLVP	50	0
A0QSH8	LKDMLAARNTKLDAVLEFQVS	106	0
A0QSH8	PGAGKGTQAEKLSEKLGIPQI	19	0
A0QSH8	PLLEYYRDDLKTVNAVGALDE	160	0
A0QSH8	PQISTGDLFRKNIGDGTPLGL	37	0
A0QSH8	PRSVEQAGALKDMLAARNTKL	97	0
A0QSH8	VSEDELLTRLKGRGRADDTDE	125	0
A0QSH8	VVLLGPPGAGKGTQAEKLSEK	13	0
A0QSL6	AARKAQEHGVKKVDVFVKGPG	89	0
A0QSL6	AQAKKGGTAAKKGQKTRRREK	12	0
A0QSL6	AQLAAENAARKAQEHGVKKVD	82	0
A0QSL6	ARKAQEHGVKKVDVFVKGPGS	90	0
A0QSL6	AWASSGHVGFKGSRKSTPFAA	62	0
A0QSL6	HGVKKVDVFVKGPGSGRETAI	96	0
A0QSL6	KGGTAAKKGQKTRRREKKNVP	16	0
A0QSL6	KGQKTRRREKKNVPHGAAHIK	23	0
A0QSL6	KKGQKTRRREKKNVPHGAAHI	22	0
A0QSL6	KNVPHGAAHIKSTFNNTIVSI	33	0
A0QSL6	______MAQAKKGGTAAKKGQ	5	0
A0QSL6	_____MAQAKKGGTAAKKGQK	6	0
A0QSL6	PQPHNGCRPPKRRRV______	134	0
A0QSL6	QAKKGGTAAKKGQKTRRREKK	13	0
A0QSU4	AGYCDLKEFQKVGLTVGS___	368	0
A0QSU4	GDIHSSGDLAKAIACGADAVV	277	0
A0QSU4	IVPSRRTRSSKDVSTAWQLDA	31	0
A0QSU4	LIGRHADVEEKIAQVVEVAAK	89	0
A0QSU4	LVGGLRRSMAKAGYCDLKEFQ	357	0
A0QSU4	SMAKAGYCDLKEFQKVGLTVG	364	0
A0QSU4	VASDGEPLNLKTFISELDVPV	183	0
A0QUV7	ADLGIVGDLFKVSPQLTEAVK	299	0
A0QUV7	AQAENATRITKREPAVAGDRP	178	0
A0QUV7	GTAAGLTDGLKAAGAAKIYVA	46	0
A0QUV7	GVIIAANADGKEIAGRLAARI	94	0
A0QUV7	IQHRAGMQTSKTIVAVNKDEE	272	0
A0QUV7	KVSPQLTEAVKARKG______	309	0
A0QUV7	LGEPSAVVVGKPGTAAGLTDG	34	0
A0QUV7	LVEHADGALKKVSAELLTAAR	12	0
A0QUV7	MLVEHADGALKKVSAELLTAA	11	0
A0QUV7	PGQFQVGQTGKTVSPQLYIAL	246	0
A0QUV7	PQLTEAVKARKG_________	312	0
A0QUV7	QTSKTIVAVNKDEEAPIFEIA	279	0
A0QUV7	SGLLVDVIEVKEGGVGVHSIF	116	0
A0QUV7	TDGLKAAGAAKIYVAESDDVE	52	0
A0QUX7	IIEAVNLFRAKVVDVSTESLT	116	0
A0QUX7	KQLNKLINVIKIVEQEEDNSV	77	0
A0QUX7	LTIEATGTPEKLEALLRVLEP	135	0
A0QUX7	NSVSRELALIKVRADATTRGQ	95	0
A0QUX7	PLEQITKQLNKLINVIKIVEQ	71	0
A0QUX7	SRGPRGIGAAK__________	170	0
A0QUX7	THTLSVLVEDKPGVLARVSSL	17	0
A0QUX7	VEDSPLEQITKQLNKLINVIK	67	0
A0QUY3	DAFARAQDRRKHLTLVHKTNV	175	0
A0QUY3	DRRKHLTLVHKTNVLAFAGSL	182	0
A0QUY3	_____MSSNLKLAVIAGDGIG	6	0
A0QUY3	SEHLATRGDEKLSTSAVGERI	326	0
A0QUY3	SGVLERGMLLKLRFALDHHVN	89	0
A0QUY3	VLDAVLPGVEKTEYDLGARRY	36	0
A0QUY9	AKDIILAVIAKIGTGGGQGHV	204	0
A0QUY9	APDETTFEFLKGRPHAPKGAD	258	0
A0QUY9	ATQTLSLKPFKTMAVNVDGEL	178	0
A0QUY9	AVAAATAVRGKLASPADLPAA	472	0
A0QUY9	DGELPPGVSAKDIILAVIAKI	195	0
A0QUY9	DHNVPTIDIDKPIADPVSRTQ	86	0
A0QUY9	EFLKGRPHAPKGADWDAAVAA	265	0
A0QUY9	HVMATQTLSLKPFKTMAVNVD	175	0
A0QUY9	_MDQPTQTSVKPRTLAEKVWD	10	0
A0QUY9	SNRNFEGRQGKGGRTHLVSPA	452	0
A0QUY9	TSVKPRTLAEKVWDDHVVARG	17	0
A0QUY9	VARGEGEGTAKEPDLIYIDLH	34	0
A0QUY9	VDEGARQAAEKALAYMDLRPG	335	0
A0QUZ0	EAYEAARPAWKPRTLPA____	191	0
A0QUZ0	FADIFRGNAGKAGLLAAEVAQ	107	0
A0QUZ0	GLDDIGLTLRKLDQIEAYEAA	176	0
A0QUZ0	TDQIIPAVYLKRVTRTGFEDG	31	0
A0QUZ0	VAQDDVELLWKVIEQNPGLEI	125	0
A0QV10	HIQLGNIVIPKSVNPERIASN	229	0
A0QV10	LIHWPVPENNKFVDTFKAFAH	115	0
A0QV10	PENNKFVDTFKAFAHLRDQGR	121	0
A0QV10	PQQELRDVHAKLGIATEAWSP	178	0
A0QV10	VITGIAEQHGKTPAQVLIRWH	209	0
A0QV10	VPREDIFLVTKLWNSDQGYDA	74	0
A0QVB9	AAKANDIETLKAAKTGDTTVE	108	0
A0QVB9	AVELLRIKGAKDVGKRAERAT	47	0
A0QVB9	DQIVAAAVAAKANDIETLKAA	100	0
A0QVB9	ELNSETDFVAKNAEFQALADQ	81	0
A0QVB9	ELTGAGMLDSKNALVEADGDF	24	0
A0QVB9	EYQAGDADKGKEAAHAVALQI	174	0
A0QVB9	FDGTVEAYLHKRAADLPPAVG	150	0
A0QVB9	FDKAVELLRIKGAKDVGKRAE	44	0
A0QVB9	HAVALQIAALKAKYLTREDVP	188	0
A0QVB9	IAEETARNEGKPEQALPKIVE	218	0
A0QVB9	IVEGRVTGFYKDVVLLDQPSV	236	0
A0QVB9	LDQPSVSDNKKTVKALLDEAG	251	0
A0QVB9	LLDQPSVSDNKKTVKALLDEA	250	0
A0QVB9	LRIKGAKDVGKRAERATAEGL	51	0
A0QVB9	LVEYQAGDADKGKEAAHAVAL	172	0
A0QVB9	_MANYTAADVKRLRELTGAGM	10	0
A0QVB9	NEGKPEQALPKIVEGRVTGFY	225	0
A0QVB9	PSVSDNKKTVKALLDEAGVTV	254	0
A0QVB9	RATAEGLVAAKDGALIELNSE	65	0
A0QVB9	VALQIAALKAKYLTREDVPED	190	0
A0QVB9	VEQAIADLSAKIGEKLELRRA	127	0
A0QVM0	AADTLKNVLLKTREPGGEWEL	297	0
A0QVM0	ADFAANPFLVKGYVGPKALQD	348	0
A0QVM0	AQPTEGLPEAKVYDTPDTPTI	255	0
A0QVM0	DPADAEVPSHKLLIRAGYVRA	26	0
A0QVM0	EIGHIFQLGRKYTDAFSADVL	436	0
A0QVM0	FDDRQASPGVKFKDAELLGMP	533	0
A0QVM0	FPVILYQIQTKYRDEARPRAG	140	0
A0QVM0	FSADVLGEDGKPLRLTMGSYG	451	0
A0QVM0	GILRGREFVMKDSYSFDVDDD	160	0
A0QVM0	GRTVTAADTLKNVLLKTREPG	292	0
A0QVM0	GVPGDREVDEKRLGAALEPAE	321	0
A0QVM0	LTVKGEYSSYKDFPVILYQIQ	128	0
A0QVM0	PFDVHVVVANKDAGARAGAAE	499	0
A0QVM0	PFLVKGYVGPKALQDNGVRYL	354	0
A0QVM0	WLPLGLRVLRKIENVVRSEMN	54	0
A0QW25	AATFLKQQEDKGVVVRGLYDV	49	0
A0QW25	________MAKLDFDALNSTI	3	0
A0QW25	PRISVENLIAKLP________	229	0
A0QW25	SEHGMAARGYKDVRANTVPAF	164	0
A0QW25	VALHRPAEFNKSHIPAFLAGE	114	0
A0QWG8	ADYTNHIDKWKFTVPFVCGAT	129	0
A0QWG8	DVSNATTHMRKIGGEIRRLTS	175	0
A0QWG8	EGVFVGSGIFKSGNPEQRAAA	249	0
A0QWG8	ELVVEVARAGKLPVTLFTAGG	213	0
A0QWG8	IDAVTIPVMAKARIGHFVEAQ	90	0
A0QWG8	ITEGAAMIRSKGEAGTGDVSN	158	0
A0QWG8	MSEDELYVAAKELQAPYELVV	196	0
A0QWG8	NPEQRAAAIVKATTFYDDPDV	262	0
A0QWG8	RVKRGMAEMLKGGVIMDVVTP	27	0
A0QWG8	SSNQTGTARVKRGMAEMLKGG	19	0
A0QWG8	TPADYTNHIDKWKFTVPFVCG	127	0
A0QWT3	ARHGGGAFSGKDPSKVDRSAA	282	0
A0QWT3	DIELPWEQTNKVDDLKSAI__	391	0
A0QWT3	DTAHETRVEGKADPLDLQGAG	119	0
A0QWT3	DYRLLVNPTGKFVLGGPMGDA	246	0
A0QWT3	EGTLTPDIREKVVNTVLADLG	218	0
A0QWT3	GGAFSGKDPSKVDRSAAYAMR	286	0
A0QWT3	GVLDYLRPDGKTQVTIQYDGT	177	0
A0QWT3	ILDIGYDSSTKGFDGASCGVN	84	0
A0QWT3	________MSKGRLFTSESVT	3	0
A0QWT3	PMGDAGLTGRKIIVDTYGGWA	262	0
A0QWT3	RLARRLTEVRKNGVLDYLRPD	165	0
A0QWT3	SAAYAMRWVAKNVVAAGLAER	300	0
A0QWT3	SESVTEGHPDKICDAISDSVL	19	0
A0QWT3	SETVDPAKIEKAIGEVFDLRP	344	0
A0QWT3	VEVQVAYAIGKAAPVGLFVET	321	0
A0QWT3	VLDALLEQDPKSRVAVETLVT	38	0
A0QWT3	VTTTAYADIPKIVRDRILDIG	68	0
A0QWV9	DLGIIARRLRKDIYDLYGYNA	58	0
A0QWV9	IRRLLSMADRKAKQEGIPDTE	304	0
A0QWV9	LGRLADPPMTKDAVAGRIRRL	287	0
A0QWV9	_____MTAEVKDELSRLVVNS	6	0
A0QWV9	RLLSMADRKAKQEGIPDTESA	306	0
A0QWV9	SVPDHLAAAGKLRVEHRQASL	264	0
A0QWV9	VHVLSASGIRKNTRYVVRVAN	80	0
A0QWW2	AAEGPLKGILKYYDAPIVSSD	281	0
A0QWW2	AKGHLDAGAKKVIISAPATDE	124	0
A0QWW2	AMKAAAEGPLKGILKYYDAPI	277	0
A0QWW2	ASVEDINAAMKAAAEGPLKGI	269	0
A0QWW2	CTTNCLGPLAKVLNDEFGIVK	169	0
A0QWW2	DTIVIGDTKIKALEVKEGPAA	80	0
A0QWW2	ESTGIFTNAAKAKGHLDAGAK	113	0
A0QWW2	GDDTIVIGDTKIKALEVKEGP	78	0
A0QWW2	GDTKIKALEVKEGPAALPWGD	85	0
A0QWW2	GLTKVIDNQAKVVSWYDNEWG	314	0
A0QWW2	HSSLYDAGLTKVIDNQAKVVS	307	0
A0QWW2	IGLVLPELKGKLDGYALRVPI	233	0
A0QWW2	ITIVLGVNDDKYDGSQNIISN	146	0
A0QWW2	KAIGLVLPELKGKLDGYALRV	231	0
A0QWW2	KAKGHLDAGAKKVIISAPATD	123	0
A0QWW2	KVLNDEFGIVKGLMTTIHAYT	179	0
A0QWW2	NIVPTSTGAAKAIGLVLPELK	221	0
A0QWW2	QDQNLQDGPHKDLRRARAAAL	200	0
